# Supplementary material for: A Geodetic Strain Rate Model for the East African Rift System
Source: Sci Rep. 2018 Jan 15;8:732. doi: 10.1038/s41598-017-19097-w (PMC5768676; doi:10.1038/s41598-017-19097-w)
Supplement: Supplementary file 2 — Dataset 1 [file 41598_2017_19097_MOESM2_ESM.csv]

longitude	latitude	Ve	Vn	Se	Sn	Correlation	Site	reference
47.229	-19.018	1.46	-0.25	0.17	0.16	0.001	ABPO
38.766	9.035	-0.69	-0.16	0.55	0.54	0.016	ADD1	doi:10.7283/T5KP80G9
138.647	-34.729	14.61	70.56	0.31	0.17	-0.007	ADE1
38.766	9.035	0.26	1.34	0.53	0.51	0.008	ADIS
228.4	55.069	-21.4	-1.31	0.52	0.61	-0.023	AIS1
228.401	55.069	-21.4	-1.31	0.52	0.61	-0.023	AIS2
236.513	48.39	-11.56	4.84	0.12	0.09	-0.006	ALBH
29.911	31.197	8.21	-3.46	0.51	1.78	0	ALEX
281.929	45.956	-16.78	2.12	0.29	0.31	-0.001	ALGO
133.886	-23.67	17.43	70.18	0.57	0.56	-0.009	ALIC
46.194	-22.366	-0.44	-1.1	0.55	0.53	0.028	AMBI	doi:10.7283/T5000052
							AMBI	doi:10.7283/T5WS8RKK
							AMBI	doi:10.7283/T53F4N0M
258.122	35.154	-21.03	2.24	0.41	0.42	-0.006	AML5
32.758	39.887	-17.64	-7.73	0.42	0.41	-0.032	ANKR
48.469	-14.762	2.6	-1.09	0.75	0.71	-0.001	ANOM	doi:10.7283/T5000052
							ANOM	doi:10.7283/T53F4N0M
48.067	-21.381	2.23	-0.65	0.54	0.52	0.027	ANTA	doi:10.7283/T5000052
							ANTA	doi:10.7283/T53F4N0M
288.468	-37.339	-37.67	12.17	0.44	0.22	-0.002	ANTC
261.423	29.491	-24.12	0.85	0.4	0.38	-0.016	ANTO
49.327	-12.315	4.78	-0.96	0.77	0.72	0.018	ANTS	doi:10.7283/T5000052
							ANTS	doi:10.7283/T53F4N0M
241.17	34.157	-49.32	31.37	0.36	0.35	0.011	AOA1
288.507	-16.466	-19.86	13.35	0.67	0.57	-0.046	AREQ
262.94	32.759	-24.65	-0.53	0.43	0.43	-0.027	ARL5
37.561	6.062	1.83	2.43	0.58	0.57	0.008	ARMI	doi:10.7283/T59884X5
262.941	27.838	-24.81	-1.29	0.5	0.45	0.005	ARP3
36.713	-3.409	1.1	1.58	0.87	0.7	0.112	ARS1
58.56	56.43	0.84	-6.01	0.5	0.52	-0.004	ARTU
42.654	13.063	15.58	12.49	0.21	0.21	0.002	ASAB
345.588	-7.951	-28.23	-6.65	0.11	0.1	-0.004	ASC1
38.91	15.34	1.14	-2.28	3.25	0.89	0	ASMA
174.834	-36.603	-11.47	57.04	0.59	0.58	-0.018	AUCK
262.244	30.312	-22.55	1.99	0.48	0.49	0.026	AUS5
242.104	34.126	-46.68	23.54	1.15	1.15	-0.036	AZU1	doi:10.7283/T5610XNQ
							AZU1	doi:10.7283/T59S1PBP
							AZU1	doi:10.7283/T5WQ0239
							AZU1	Hudnut, K. W., Y. Bock, J. E. Galetzka, F. H. Webb, and W. H. Young, The Southern California Integrated GPS Network (SCIGN), Proceedings of the International Workshop on Seismotectonics at the Subduction Zone, Y. Fujinawa (ed.), NIED, Tsukuba, Japan, pp. 175-196, 1999.
							AZU1	Hudnut, K. W., N. E. King, J. E. Galetzka, K. F. Stark, J. A. Behr, A. Aspiotes, S. van Wyk, R. Moffitt, S. Dockter, and F. Wyatt, Continuous GPS observations of postseismic deformation following the 16 October 1999 Hector Mine, California, earthquake (Mw7.1), Bull. Seismol. Soc. Amer., v. 92, No. 4, pp. 1403-1422, 2002, doi:10.1785/0120000912.
35.754	-4.179	1.84	-0.52	0.45	0.38	0.017	BABT
50.608	26.209	2.28	14.76	1.17	0.96	-0.024	BAHR
29.893	0.35	3.63	1.85	0.69	0.67	0.019	BAKC	doi:10.7283/T59C6VHR
291.778	44.395	-17.93	1.93	0.41	0.44	-0.011	BARH
197.293	55.19	-18.61	-4.69	1.31	1.38	-0.017	BAY1
37.36	11.6	-2.25	-0.35	0.08	0.06	-0.015	BDAR	doi:10.7283/T5TB14TH
265.82	30.162	-19.07	3.77	1.53	1.53	0.001	BEA5
33.457	-8.914	2.56	-0.44	0.47	0.44	0.01	BEYA	doi:10.7283/T57H1GP9
							BEYA	doi:10.7283/T5V69GNC
							BEYA	doi:10.7283/T5XD0ZZG
							BEYA	doi:10.7283/T5W66HVN
2.001	7.182	1.12	0.66	0.19	0.29	-0.001	BJAB
2.45	6.385	0.43	0.12	0.16	0.26	-0.002	BJCO
2.928	11.125	1.15	0.02	0.22	0.33	-0.001	BJKA
3.204	9.951	0.46	0.11	0.24	0.32	-0.001	BJNI
2.626	9.358	0.65	0.09	0.19	0.25	-0.002	BJPA
1.993	7.928	0.33	0.28	0.19	0.22	-0.002	BJSA
4.229	12.469	1.12	0.07	0.25	0.23	0.001	BKFP
245.285	33.61	-26.65	-2.97	0.33	0.32	0.021	BLYT	doi:10.7283/T5HT2MKK
21.035	52.476	8.92	-18.56	10.75	12.51	0.005	BOGO
285.919	4.64	-20.62	11.7	0.68	0.65	-0.012	BOGT
39.282	8.472	3.46	0.52	0.69	0.64	0.012	BOKU	doi:10.7283/T5T43R0W
							BOKU	doi:10.7283/T5GT5K3Q
							BOKU	doi:10.7283/T5902223
							BOKU	doi:10.7283/T5PC308J
							BOKU	doi:10.7283/T5JW8C5K
17.073	52.277	4.67	-5.44	0.31	0.35	-0.081	BOR1
241.723	34.185	-48.35	24.48	0.41	0.41	0.024	BRAN	doi:10.7283/T58C9TJM
312.122	-15.947	-30.94	1.96	0.5	0.5	0.006	BRAZ
240.317	48.132	-16.38	1.81	0.09	0.1	-0.011	BREW
321.575	-3.877	-27.54	-0.49	0.11	0.14	-0.005	BRFT
237.847	37.919	-33.45	11.69	0.48	0.53	0.038	BRIB
295.304	32.37	-20.82	3.23	0.14	0.17	-0.006	BRMU
290.053	43.89	-19.02	3.3	0.6	0.67	-0.008	BRU1
4.359	50.798	5.62	-6.74	0.32	0.34	-0.064	BRUS
8.973	39.136	5.1	-5.36	0.5	0.5	-0.048	CAGL
239.569	35.888	-45.94	31.19	0.35	0.34	0.002	CARR
110.52	-66.283	9.11	-5.36	0.48	0.49	0.015	CAS1
241.103	37.645	-27.32	3.63	0.36	0.35	0.014	CASA	doi:10.7283/T5BC3WQ1
							CASA	doi:10.7283/T5HQ3X8M
							CASA	doi:10.7283/T52V2DD5
							CASA	doi:10.7283/T5KW5D55
							CASA	doi:10.7283/T56M3503
							CASA	doi:10.7283/T5V9866W
							CASA	doi:10.7283/T5ZK5DT0
							CASA	doi:10.7283/T5QJ7FG5
							CASA	doi:10.7283/T5G44NFR
							CASA	doi:10.7283/T56M3577
241.517	33.446	-50.89	33.42	0.3	0.28	0.021	CAT1	doi:10.7283/T5GQ6W1W
259.733	17.049	20.19	52.35	22.67	19.8	0.011	CAYA	doi:10.7283/T55D8Q5G
142.185	27.096	-57.22	22.64	1.13	0.92	-0.012	CCJM
279.457	28.46	-21.1	3.82	1.59	1.5	-0.008	CCV1
247.14	40.681	-24.19	0.26	1.05	1.11	0.025	CEDA	doi:10.7283/T5C53J6D
							CEDA	doi:10.7283/T57D2SGP
							CEDA	doi:10.7283/T53N21RB
							CEDA	doi:10.7283/T5MP51MP
							CEDA	doi:10.7283/T5H130BF
291.767	-31.602	-20.32	10.18	0.73	0.7	-0.026	CFAG
9.118	10.123	2.69	-2.42	0.59	1.07	0.001	CGGN
9.118	10.123	2.69	-2.42	0.59	1.07	0.001	CGGT
280.157	32.758	-25.45	1.96	0.55	0.52	-0.035	CHA1
237.881	37.724	-34.7	11.05	0.4	0.4	0.026	CHAB	doi:10.7283/T5RF5SB1
183.434	-43.956	-54.7	52.05	0.54	0.54	-0.02	CHAT
275.534	45.653	-15.81	5.74	0.38	0.42	0.015	CHB1
98.95	18.803	3.09	-6.97	6.59	2.66	-0.016	CHGM
213.353	60.237	-1.26	29.44	52.18	47.29	-0.104	CHI1
241.974	34.333	-45.67	21.71	0.35	0.35	0.031	CHIL	doi:10.7283/T5MK6B5X
284.912	38.777	-17.76	3.72	0.53	0.57	-0.001	CHL1
283.994	36.927	-23.17	-0.12	0.57	0.57	-0.012	CHR1
290.05	41.671	-22.39	2.66	0.47	0.51	-0.008	CHT1
265.911	58.759	-13.82	0.91	0.14	0.13	-0.007	CHUR
243.333	31.871	-51.7	31.45	0.32	0.29	0.027	CICE
241.873	34.137	-45.15	23.98	0.27	0.25	0.03	CIT1	doi:10.7283/T5C53J4H
242.291	34.11	-45.69	22.84	0.36	0.34	0.017	CLAR	doi:10.7283/T53N21N0
212.14	64.874	-10.54	-5.34	0.66	0.78	-0.057	CLGO	doi:10.7283/T5P55KJV
							CLGO	doi:10.7283/T5DR2SJK
239.614	38.034	-33.59	6.92	0.6	0.63	-0.048	CMBB
235.604	40.442	-32.47	33.41	1.34	1.5	0.02	CME1
241.589	34.353	-47.24	22.43	0.4	0.39	-0.026	CMP9	doi:10.7283/T5ZW1J5Q
96.834	-12.188	26.31	50.89	0.71	0.66	-0.026	COCO
286.975	-36.844	-12.1	18.82	1	0.7	-0.001	CONZ
247.879	40.653	-22.39	-4.72	2.09	2.48	0.029	COON	doi:10.7283/T5B56H21
							COON	doi:10.7283/T56D5RB9
							COON	doi:10.7283/T5FX77S1
262.558	27.741	-20.19	1.66	0.4	0.36	-0.018	CORC
236.695	44.586	-6.45	27.6	2.22	2.62	0.02	CORV	doi:10.7283/T5W37TDW
							CORV	doi:10.7283/T50R9MGJ
							CORV	doi:10.7283/T5RB72Q0
242.191	35.982	-23.21	16.44	0.34	0.33	0.025	COSO	doi:10.7283/T5V40SGR
288.108	-45.514	-29.65	6.97	0.24	0.17	-0.001	COYQ
242.9	34.039	-38.27	20.27	0.33	0.32	0.025	CRFP	doi:10.7283/T5QC01SV
295.416	17.757	-5.3	7.74	0.5	0.49	-0.002	CRO1
241.476	34.254	-48.57	24.91	0.48	0.47	0.027	CSN1	doi:10.7283/T5FX77Q4
127.374	36.399	1.56	-2.87	0.35	0.11	0.001	DAEJ
342.535	14.685	0.75	-1.31	0.45	0.85	0	DAKA
39.483	13.481	1.31	-1.05	0.33	0.34	0	DAKE	doi:10.7283/T5WD3XNV
241.603	34.334	-43.43	25.53	0.31	0.29	-0.116	DAM1
241.603	34.335	-43.43	25.53	0.31	0.29	-0.116	DAM2	doi:10.7283/T5XW4H2S
42.034	9.423	7.31	0	1.45	1.31	-0.016	DAMY	doi:10.7283/T5MW2F7N
131.133	-12.844	16.84	69.49	0.5	0.49	-0.016	DARW
77.973	-68.577	5.29	-11.76	0.08	0.12	0.015	DAV1
23.993	-30.665	-0.11	0.91	0.09	0.08	-0.002	DEAR
276.905	42.297	-22.99	-7.42	0.38	0.41	0.007	DET1
72.37	-7.27	27.03	24.27	0.28	0.14	-0.002	DGAR
244.212	33.39	-31.41	9.19	0.47	0.46	0.024	DHLG	doi:10.7283/T55X2761
12.606	13.312	-0.7	-0.4	0.57	0.54	-0.006	DIFA
1.662	9.692	0.01	-0.41	0.19	0.16	-0.003	DJO1
1.662	9.692	0.01	-0.41	0.19	0.16	-0.003	DJOU
35.748	-6.17	2.81	0.47	0.3	0.24	0.023	DOD2	doi:10.7283/T57H1GP9
							DOD2	doi:10.7283/T5V69GNC
							DOD2	doi:10.7283/T50Z71CG
							DOD2	doi:10.7283/T5W66HVN
35.748	-6.17	2.81	0.47	0.3	0.24	0.023	DODC	doi:10.7283/T5JW8BX1
35.748	-6.186	3.41	0.44	0.24	0.39	0.002	DODM	doi:10.7283/T5319SZK
265.71	34.111	-4.84	-5.55	8.36	8.6	-0.017	DQUA
240.375	49.323	-16.21	1.48	0.5	0.51	-0.006	DRAO
264.134	50.259	-14.97	4.12	1.64	1.99	0.005	DUBO
32.445	0.038	2.46	-1.03	0.63	0.6	0.008	EBBE	doi:10.7283/T55Q4T59
0.492	40.821	5.58	-5.85	0.47	0.47	-0.047	EBRE
250.617	-27.148	40.41	4.52	1	0.8	0.037	EISL
277.24	27.6	-24.49	-0.23	0.8	0.72	0.005	EKY1
277.239	27.601	-24.49	-0.23	0.8	0.72	0.005	EKY2
35.277	0.519	2.34	1.81	0.53	0.42	-0.019	ELDS
29.88	0.375	1.21	1.75	1.06	0.98	0.025	ELE2	doi:10.7283/T53R0QZK
							ELE2	doi:10.7283/T5HX19S6
							ELE2	doi:10.7283/T5SN077J
35.277	-4.164	2.43	-0.49	0.5	0.41	0.012	EMSK
270.058	29.879	-27.86	8.33	0.88	0.84	-0.012	ENG1
293.008	44.909	-17.16	2.1	0.95	0.62	0.001	EPRT
275.394	39.023	-33.34	-14.59	8.89	9.43	-0.028	ERLA
38.763	9.02	0.04	0.98	0.16	0.21	0.002	ETAD
41.858	9.613	3.79	-1.27	0.22	0.23	0.001	ETDD
36.817	7.668	-0.58	-0.56	0.15	0.13	0.003	ETJI
212.501	64.978	-14.82	-5.21	0.41	0.46	-0.047	FAIR
188	-13.832	-88.36	35.69	8.16	5.59	0.058	FALE
236.999	37.697	-48.53	37.41	0.44	0.45	0.006	FARB
29.891	0.347	-0.29	0.77	0.61	0.61	0.031	FFPS	doi:10.7283/T5D798GZ
258.022	54.726	-16.05	-5.92	0.61	0.75	0.006	FLIN
283.317	34.697	-27.12	2.78	0.63	0.61	-0.018	FMC1
283.317	34.698	-27.12	2.78	0.63	0.61	-0.018	FMC2
321.574	-3.877	-27.54	-0.49	0.11	0.14	-0.005	FORT
236.044	46.205	-9.71	8.73	0.46	0.54	0.008	FTS1
343.092	32.648	-0.48	0.58	0.25	0.24	-0.003	FUNC
12.498	9.35	0.9	0.2	0.31	0.22	0.001	FUTY
282.779	39.134	-20.23	2.89	0.39	0.41	-0.015	GAIT
265.263	29.33	-22.72	-0.96	0.91	0.87	-0.002	GAL1
269.696	-0.743	28.81	14.52	0.2	0.29	-0.003	GALA
359.994	16.252	0.2	-0.11	0.19	0.21	-0.001	GAO0
359.994	16.252	0.2	-0.11	0.19	0.21	-0.001	GAO1
240.645	40.417	-27.71	2.93	1.21	1.35	0.017	GARL	doi:10.7283/T5X34VSD
							GARL	doi:10.7283/T5SB443X
							GARL	doi:10.7283/T5NP22SH
257.82	37.775	74.38	-15.59	66.61	71.27	-0.014	GDAC
36.114	-2.726	2.43	1.81	0.31	0.25	0.032	GEL2	doi:10.7283/T57H1GP9
							GEL2	doi:10.7283/T50Z71CG
							GEL2	doi:10.7283/T5W66HVN
36.04	-2.748	2.21	1.01	0.39	0.3	0	GEL3	doi:10.7283/T50Z71CG
36.006	-2.63	1.95	2.47	0.33	0.27	0.01	GEL4	doi:10.7283/T50Z71CG
344.366	27.765	0.65	0.08	0.08	0.11	-0.001	GMAS
344.366	27.765	0.64	0.11	0.08	0.11	-0.001	GMAS
283.173	39.022	-19.7	2.62	0.08	0.09	-0.021	GODE
243.111	35.425	-26.31	7.2	0.2	0.13	0.002	GOL2
243.111	35.425	-26.31	7.2	0.2	0.13	0.002	GOLD
14.786	49.914	4.6	-3.7	0.42	0.49	-0.039	GOPE
245.82	40.64	-26.28	-3.48	1.36	1.47	0.047	GOSH	doi:10.7283/T5ZW1J9H
							GOSH	doi:10.7283/T5QF8R73
							GOSH	doi:10.7283/T5V69GXZ
350.119	-40.349	2.44	-0.3	0.64	0.31	-0.001	GOUG
6.921	43.755	4.63	-8.81	0.36	0.36	-0.057	GRAS
15.493	47.067	7.2	-9.68	0.39	0.39	-0.059	GRAZ
144.868	13.589	-33.52	17.69	0.58	0.56	-0.041	GUAM	doi:10.7283/T500004M
224.303	58.417	86.33	-25.44	2.02	2.23	-0.011	GUS1
224.303	58.418	86.33	-25.44	2.02	2.23	-0.011	GUS2
144.803	13.433	-31.11	17.9	1.74	0.93	0	GUUG
27.707	-25.887	0.46	0.51	0.52	0.52	0.003	HARB
27.708	-25.887	0.28	0.53	0.1	0.09	-0.001	HART
239.318	34.469	-53.03	33.87	0.39	0.38	0.03	HARV
262.706	38.305	-22.21	3.18	0.31	0.32	-0.007	HBRK
248.627	40.514	-19.97	1.2	1.91	2.18	0.094	HEBE	doi:10.7283/T5KP80HR
0.336	50.867	9.11	-1.55	0.44	0.42	-0.06	HERS
11.386	47.313	3.11	-11.75	0.71	0.76	-0.045	HFLK
37.567	-3.382	3.35	-0.06	0.43	0.25	0.098	HIMO
264.137	35.683	-21.85	3.36	0.35	0.35	-0.01	HKLO
296.389	44.684	-18.1	2.84	0.11	0.09	-0.015	HLFX
38.035	-5.443	2.62	0.15	0.82	0.64	0.091	HNDI	doi:10.7283/T57H1GP9
							HNDI	doi:10.7283/T5RF5S3W
							HNDI	doi:10.7283/T5W66HVN
283.87	38.589	-15.56	5.52	0.37	0.38	-0.021	HNPT
19.223	-34.425	-0.84	1.17	0.12	0.09	-0.002	HNUS
147.439	-42.805	5.5	69.74	0.48	0.48	-0.016	HOB2
344.802	64.267	11.41	-2.87	0.55	0.56	0.013	HOFN
231.865	50.64	-19.27	6.49	0.29	0.31	-0.023	HOLB
242.155	34.458	-42.51	17.89	0.45	0.45	0.022	HOLC	doi:10.7283/T54F1P1N
241.832	33.925	-46.76	25.75	0.41	0.39	-0.023	HOLP	doi:10.7283/T50R9MNS
236.925	38.995	-39.03	22.01	0.38	0.39	0.022	HOPB
264.567	29.779	-23.19	3.88	0.98	0.98	0.035	HOUS
27.687	-25.89	0.58	0.45	0.48	0.48	0.003	HRAO
260.893	37.651	-16.82	2.9	0.75	0.79	0.006	HVLK
354.874	33.514	0.07	-1.32	0.28	0.27	0.001	IFR1	doi:10.7283/T5MK6B4G
							IFR1	McClusky, S., R. Reilinger, S. Mahmoud, D. Ben Sari, and A. Tealeb, GPS constraints on Africa (Nubia) and Arabia plate motion, Geophys. J. Int., 155, 126-138, 2003.�
							IFR1	Fadil, A., P. Vernant, S. McClusky, R. Reilinger, and 5 others, Active tectonics of the western Mediterranean: GPS evidence for roll back of a delaminated subcontinental slab beneath the Rif Mountains, Morocco, Geology, 34, 529-532, doi:10.1130/G22291.1, 2006.�
							IFR1	Reilinger, R., S. McClusky, P. Vernant, and 20 others, GPS constraints on continental deformation in the Africa-Arabia-Eurasia continental collision zone and implications for the dynamics of plate interactions, J. Geophys. Res., BO5411, doi:10.1029/2005JB004051, 2006.�
							IFR1	Tahayt, A., T. Mourabit, A. Rigo, K.L. Feigl, A. Fadil, S. McClusky, R. Reilinger, Present-day movements of tectonic blocks in the western Mediterranean from GPS measurements 1999-2005, Comtes Rendus Geosciences, 340(6), 400-413, 2008.�
							IFR1	Tahayt, A., K.L. Feigl, T. Mourabit, A. Rigo, R. Reilinger, S. McClusky, A. Fadil, The Al Hoceima (Morocco) earthquake of 24 February 2004: A cross-fault model inferred from geodetic, seismic, and surface faulting data, Remote Sensing of Environment, 113, 306-316, 2009.
354.892	33.54	1.65	-0.56	0.15	0.15	0.008	IFRN	doi:10.7283/T5C24TPB
77.57	13.021	16.86	28.75	0.62	0.59	-0.013	IISC
35.383	-23.871	-0.19	-0.03	0.24	0.23	0.009	INHB
104.316	52.219	-3.29	-5.03	0.12	0.13	-0.003	IRKJ
104.316	52.219	-3.19	-5.72	0.64	0.68	-0.005	IRKT
250.656	-27.125	38.87	2.98	0.56	0.55	0.006	ISPA
132.894	-12.659	17.27	70.23	0.16	0.23	0	JAB1
21.032	52.097	4.55	-5.63	0.4	0.47	-0.049	JOZE
241.827	34.205	-46.75	24.56	0.12	0.14	-0.004	JPLM
31.275	-8.086	1.58	0.72	0.76	0.67	0.02	KALA	doi:10.7283/T57H1GP9
							KALA	doi:10.7283/T5XD0ZZG
							KALA	doi:10.7283/T5W66HVN
117.097	-20.981	24.2	64.45	0.09	0.11	0.004	KARR
35.688	32.995	-6.3	7.5	1.99	1.93	-0.083	KATZ
309.055	66.987	-11.5	2.29	0.11	0.09	-0.006	KELY
208.65	60.675	-21.86	-30.75	1.42	1.67	-0.003	KEN1
208.65	60.675	-21.86	-30.75	1.42	1.67	-0.003	KEN2
70.256	-49.351	4.19	-12.43	0.69	0.72	-0.004	KERG
36.3	-2.824	4.02	0.19	1.52	1.21	0.045	KETC	doi:10.7283/T5H1302V
271.376	47.227	-10.93	3.7	2.37	2.86	-0.018	KEW1
35.103	-9.547	4.22	0.69	0.65	0.38	0.001	KFNY	doi:10.7283/T50K26PW
							KFNY	Shillington et al., 2016, Acquisition of a Unique Onshore/Offshore Geophysical and Geochemical Dataset in the Northern Malawi (Nyasa) Rift, Seismological Research Letters, vol. 87, doi:10.1785/0220160112.
135.046	48.521	-4.87	-2.49	0.66	0.68	0.007	KHAJ
29.637	-4.866	1.51	0.81	0.81	0.68	0.012	KIG2	doi:10.7283/T57H1GP9
							KIG2	doi:10.7283/T5XD0ZZG
							KIG2	doi:10.7283/T5W66HVN
39.522	-8.926	0.73	-2.38	0.74	0.51	-0.054	KILW	doi:10.7283/T57H1GP9
							KILW	doi:10.7283/T54Q7S3T
							KILW	doi:10.7283/T5W66HVN
33.912	-6.134	1.37	-1.15	0.32	0.24	-0.024	KIOM
20.968	67.857	1.53	-7.42	0.49	0.62	-0.037	KIRU
36.857	-1.25	4.98	1.2	0.11	0.07	0.012	KISM
66.885	39.135	-0.01	-4.98	0.19	0.21	-0.001	KIT3
35.242	-1.835	0.05	0.99	0.54	0.43	0.012	KLCP	doi:10.7283/T57H1GP9
							KLCP	doi:10.7283/T54Q7S3T
							KLCP	doi:10.7283/T5W66HVN
207.807	57.618	-22.37	5.28	1.27	1.36	-0.008	KOD1
200.335	22.126	-82.02	53.42	0.51	0.5	0.016	KOKB
5.81	52.178	5.43	-3.31	0.33	0.35	-0.077	KOSG
164.287	-20.559	2.56	63.96	1.02	0.83	0.013	KOUC
307.194	5.252	-24.94	5.39	1.14	0.69	-0.032	KOUR
38.435	-5.155	3.17	1.04	0.51	0.41	0.036	KRGW	doi:10.7283/T57H1GP9
							KRGW	doi:10.7283/T5RF5S3W
							KRGW	doi:10.7283/T54Q7S3T
							KRGW	doi:10.7283/T5W66HVN
35.671	-3.374	2.7	1.81	0.88	0.7	-0.004	KRT2	doi:10.7283/T57H1GP9
							KRT2	doi:10.7283/T5W66HVN
35.671	-3.374	2.7	1.81	0.88	0.7	-0.004	KRTU	doi:10.7283/T54Q7S3T
34.756	-0.104	2.57	1.31	0.22	0.17	0.015	KSMU
36.3	-2.824	4.02	0.19	1.52	1.21	0.045	KTBE
322.851	65.579	-11.3	7.72	2.52	2.95	0.027	KULU	doi:10.7283/T5NZ85QW
102.797	25.03	4.68	-14.79	0.53	0.51	-0.021	KUNM
167.73	8.722	-92.23	47.44	0.2	0.21	0.006	KWJ1
33.765	-9.583	1.48	-0.77	0.52	0.48	-0.008	KYEL	doi:10.7283/T57H1GP9
278.347	24.582	-25.6	8.25	13.54	12.07	-0.016	KYW1
20.67	53.892	1.06	-5.69	0.39	0.47	-0.053	LAMA
241.797	33.788	-47.22	34.85	0.36	0.35	-0.001	LBCH	doi:10.7283/T5X928JJ
241.678	34.135	-47.85	25.43	0.3	0.29	0.027	LEEP	doi:10.7283/T51Z42P3
36.683	-2.693	2.01	0.47	0.46	0.35	0.028	LGDO	doi:10.7283/T57H1GP9
							LGDO	doi:10.7283/T54Q7S3T
							LGDO	doi:10.7283/T5W66HVN
91.104	29.657	16.89	12.45	0.83	0.57	-0.028	LHAS
91.104	29.657	18.03	12.55	0.67	0.66	-0.009	LHAZ
294.405	-38.003	-26.82	1.23	3.01	2.82	-0.011	LHCL
264.854	29.913	-19.4	5.43	0.66	0.62	-0.01	LKHU
249.6	44.565	-31.66	0.21	4.25	4.59	-0.001	LKWY	doi:10.7283/T5862DTV
							LKWY	doi:10.7283/T5CZ35HT
							LKWY	doi:10.7283/T5HM56SC
35.628	-2.049	3.15	1.34	0.36	0.29	-0.035	LLND	doi:10.7283/T54Q7S3T
33.789	-13.947	-0.56	0.52	0.16	0.16	0.004	LLNG
262.519	36.685	-21.53	1.51	0.32	0.32	-0.013	LMNO
35.628	-2.049	3.15	1.34	0.36	0.29	-0.035	LND2
241.997	34.112	-54.52	23.7	0.6	0.55	-0.1	LONG	doi:10.7283/T5PR7T7B
342.106	28.764	0.78	0.21	0.15	0.13	-0.001	LPAL
302.068	-34.907	-29.6	4.5	0.21	0.82	0	LPGS
258.157	33.535	-21.9	-0.06	0.61	0.67	0.014	LUBB
36.041	-2.745	2.21	1.01	0.39	0.3	0	LWDC
38.055	-9.484	1.71	2.39	0.63	0.46	0.159	LWLE	doi:10.7283/T57H1GP9
158.936	-54.5	-17.06	47.07	0.09	0.2	-0.005	MAC1
355.75	40.429	2.7	-2.86	0.57	0.51	-0.04	MADR
34.738	-8.84	3.18	-1.37	0.38	0.3	0.057	MAK2
34.738	-8.84	3.18	-1.37	0.38	0.3	0.057	MAKA	doi:10.7283/T5RF5S84
40.194	-2.996	3.18	0.22	0.24	0.14	0	MAL2
40.194	-2.996	3.22	-1.34	0.96	0.84	0.043	MALI
47.681	-16.101	2.65	-0.63	0.46	0.43	0.01	MAMP	doi:10.7283/T5000052
							MAMP	doi:10.7283/T53F4N0M
37.861	-46.876	-16.02	-18.85	0.13	0.16	0.105	MARN
344.367	27.764	1.3	0.1	0.63	0.61	0.014	MAS1
38.797	-10.737	0.67	-0.41	0.67	0.51	0.025	MAS2
38.797	-10.737	0.67	-0.41	0.67	0.51	0.025	MASA
16.705	40.649	5.42	0.18	0.13	0.07	0.004	MAT1
16.704	40.649	5.42	0.18	0.13	0.07	0.004	MATE
242.563	33.857	-44.29	26.28	0.3	0.28	0.009	MATH
34.585	-9.592	4.1	0.23	0.5	0.48	0.002	MATL	doi:10.7283/T5VT1Q72
23.528	-19.902	-0.11	1.64	0.21	0.13	0.002	MAUA	doi:10.7283/T5M32SVX
203.743	20.707	-80.83	53.29	0.09	0.1	0.004	MAUI
23.528	-19.902	-0.11	1.64	0.21	0.13	0.002	MAUN
62.871	-67.605	1.96	-13.2	0.07	0.07	0.02	MAW1
30.738	-0.601	1.91	-0.37	0.36	0.36	0.004	MBAR
153.979	24.29	-96.82	39.93	0.25	0.26	0.023	MCIL
166.669	-77.838	11.29	6.31	0.48	0.49	-0.026	MCM4
255.985	30.681	-21.88	-0.06	0.72	0.7	0.005	MDO1
37.215	56.021	2.58	-5.57	0.04	0.04	0.015	MDVJ
37.224	56.027	2.58	-5.57	0.04	0.04	0.015	MDVO
11.647	44.52	17.06	-20.97	0.49	0.53	-0.067	MEDI
269.794	35.466	-29.39	1.77	0.77	0.79	0.004	MEM2
24.395	60.217	3.14	-9.93	0.31	0.37	-0.019	METS
25.54	-25.805	0.5	1.63	0.1	0.21	0	MFKG
238.357	37.342	-36.42	10.09	0.58	0.61	0.039	MHCB
279.84	25.733	-25.19	1.94	0.64	0.57	-0.014	MIA1
272.112	43.003	-16.17	5.33	1.41	1.47	-0.006	MIL1
204.544	19.801	-82.96	53.55	0.53	0.51	0.008	MKEA
272.608	32.09	-1.12	3.91	12.49	12.51	0.006	MLF1
288.14	41.067	-19.71	1.96	0.41	0.44	-0.001	MNP1
271.976	30.228	-27.37	2.22	1.36	1.32	-0.008	MOB1
144.975	-37.829	10.3	70.8	0.11	0.14	-0.001	MOBS
276.906	9.987	-8.01	5.48	1	0.81	0.006	MOIN
35.29	0.288	2.45	1.22	0.15	0.24	0	MOIU
237.58	37.947	-38	25.43	0.48	0.5	0.029	MOLA
23.151	-15.254	0.24	1.71	0.5	0.43	0.001	MONG	doi:10.7283/T57S7KVT
243.578	32.892	-48.25	27.55	0.28	0.26	0.027	MONP
17.274	48.373	9.85	-22.06	9.81	12.19	-0.023	MOPI
37.67	-6.743	1.84	-0.59	0.82	0.65	0.026	MORO
358.315	55.213	11.96	-13.92	4.97	5.93	-0.073	MORP
37.337	-3.35	2.97	-0.16	0.2	0.15	0.043	MOSH
31.041	-6.349	3.87	-1	1.06	0.91	0.055	MPA2
13.552	-1.632	-2.32	1.93	0.61	0.28	0	MSKU
139.561	35.68	-21.28	6.96	3.12	0.69	0	MTKA
34.006	-11.425	1.46	1.05	0.27	0.22	0.001	MZUZ	doi:10.7283/T5GB225F
85.521	27.693	13.99	25.61	0.68	0.56	-0.063	NAGA	doi:10.7283/T5B56H1K
298.311	56.537	-29.46	11.72	20.47	24.63	-0.017	NAIN
235.914	49.295	-12.45	4.74	0.61	0.3	-0.001	NANO
39.291	8.568	2.57	0.9	0.52	0.51	0.008	NAZR	doi:10.7283/T5F18WNH
270.39	30.356	-22.29	3.49	2.05	1.9	0.01	NDBC
264.362	37.381	-20.4	-14.48	1.95	1.98	0.021	NDSK
235.375	48.298	-4.7	7.93	0.62	0.71	0.013	NEAH	doi:10.7283/T5HM56J7
							NEAH	doi:10.7283/T5NC5Z8K
							NEAH	doi:10.7283/T5S46Q1R
275.849	46.321	-11.91	-5.55	0.5	0.57	0.018	NEB2
275.85	46.321	-11.91	-5.55	0.5	0.57	0.018	NEB3
235.938	44.585	-21.73	-2.06	71.5	84.62	0.001	NEWP	doi:10.7283/T5CZ3577
							NEWP	doi:10.7283/T5DN434N
							NEWP	doi:10.7283/T5P55KK9
2.183	13.479	0.18	-0.11	0.2	0.3	0	NIAM
36.089	-3.617	-0.25	0.86	0.93	0.73	0.052	NIAT	doi:10.7283/T57H1GP9
							NIAT	doi:10.7283/T5W66HVN
33.396	35.141	-3.71	-1.68	0.11	0.12	0.001	NICO
35.934	-0.373	2.52	0.25	0.42	0.47	0.014	NJOR
9.672	0.354	0.15	0.27	0.1	0.13	-0.002	NKLG
268.425	41.772	-19.69	2.75	0.26	0.26	0.001	NLIB
39.258	-15.123	1.11	-0.57	0.23	0.2	0.004	NMPL
116.193	-31.049	28.69	63.7	0.11	0.1	0.014	NNOR
14.99	36.876	0.03	0.92	0.49	0.48	0.008	NOT1
14.99	36.876	2.1	0.54	0.12	0.07	0.001	NOTO
166.41	-22.27	2.85	63.95	0.21	0.13	-0.001	NOUM
284.376	45.454	-13.89	8.86	2.39	1.75	-0.012	NRC1	doi:10.7283/T5X63K7K
88.36	69.362	-2.63	-5.75	0.61	0.64	-0.004	NRIL
237.754	37.963	-33.9	26.23	0.42	0.43	0.024	NUNE
30.09	-1.945	5.18	-0.63	0.83	0.78	0.015	NURK
11.865	78.93	5.22	-5.2	0.12	0.1	0.007	NYAL
33.183	-4.257	1.77	-0.95	0.63	0.48	0.005	NZEG	doi:10.7283/T54Q7S3T
33.183	-4.257	1.77	-0.95	0.63	0.48	0.005	NZG2	doi:10.7283/T57H1GP9
							NZG2	doi:10.7283/T5RF5S3W
							NZG2	doi:10.7283/T5W66HVN
241.399	34.33	-47.19	27.98	0.28	0.26	0.028	OAT2
11.28	48.086	6.87	12.66	2.52	2.99	-0.032	OBER
257.685	31.874	-24.31	-1.17	0.63	0.66	0.063	ODS5
302.099	-63.321	-10.51	2.72	0.11	0.08	0.001	OHI2
302.099	-63.321	-10.51	2.72	0.11	0.08	0.001	OHI3
302.1	-63.321	-10.51	2.72	0.11	0.08	0.001	OHIG
11.926	57.395	4.9	-6.39	0.27	0.3	-0.063	ONSA	doi:10.7283/T56H4FJX
238.5	39.555	-23.99	3.02	3.7	3.99	0.013	ORVB
127.024	37.078	-1.61	-3.68	0.28	0.34	0.001	OSN1
358.487	12.356	0.38	-0.05	0.2	0.17	0	OUAG
170.511	-45.869	-43.65	49.24	0.36	0.18	-0.009	OUS2
170.511	-45.869	-43.65	49.24	0.36	0.18	-0.009	OUSD	doi:10.7283/T59W0CQJ
29.227	-1.682	0.74	4.45	0.19	1.87	0.002	OVG_
295.949	-64.775	-13.98	4.62	0.48	0.5	0.009	PALM	doi:10.7283/T5G44NFR
							PALM	doi:10.7283/T5V9866W
							PALM	doi:10.7283/T5PN93R3
							PALM	doi:10.7283/T5FN149G
210.425	-17.567	-88.23	54.48	1.46	0.91	0.097	PAMA	doi:10.7283/T5WW7FKH
239.356	34.579	-55.56	42.77	11.9	11.76	-0.011	PAR1	doi:10.7283/T5R78CB4
310.769	-25.448	-61.92	12.7	9.69	7.67	-0.012	PARA	doi:10.7283/T5NC5Z4S
							PARA	doi:10.7283/T5M9070D
							PARA	doi:10.7283/T5474860
							PARA	doi:10.7283/T5PN93XB
							PARA	doi:10.7283/T5S75DGH
							PARA	doi:10.7283/T51R6NPT
							PARA	doi:10.7283/T5CC0XTZ
							PARA	doi:10.7283/T5NG4NZG
253.586	31.77	-20.18	0.33	0.4	0.39	-0.009	PASO	doi:10.7283/T59G5JRT
							PASO	doi:10.7283/T55Q4T1H
							PASO	doi:10.7283/T5KW5CXM
							PASO	doi:10.7283/T51Z4295
							PASO	doi:10.7283/T5TD9V79
							PASO	doi:10.7283/T5G44N6M
							PASO	doi:10.7283/T5HQ3X8M
237.581	37.853	-46.84	20.58	0.45	0.47	0.019	PBL1
334.337	37.748	0.9	0.46	0.54	0.54	0.018	PDEL
19.282	47.79	4.72	-6.9	0.59	0.69	-0.032	PENC
115.885	-31.802	29.79	62.73	0.56	0.45	-0.006	PERT
158.607	53.067	-27.27	10.42	0.4	0.57	0.001	PETP
31.343	29.862	0.36	1.38	0.66	0.45	0.002	PHLW	doi:10.7283/T5445JV5
							PHLW	doi:10.7283/T5513WJS
							PHLW	doi:10.7283/T5WH2N9Q
251.881	34.302	-22.14	1.7	0.28	0.26	0.018	PIE1
121.078	14.636	-54.81	16.62	0.56	0.53	-0.049	PIMO	doi:10.7283/T5V1231C
243.542	33.612	-36.9	18.86	0.34	0.32	0.03	PIN1
243.542	33.612	-36.9	18.86	0.34	0.32	0.03	PIN2	doi:10.7283/T52Z13TG
							PIN2	doi:10.7283/T5TH8K0H
239.458	35.945	-43.59	32.71	1.89	1.96	-0.054	PKDB
242.757	32.665	-24.99	-19.86	2.29	1.74	0.08	PLO1
242.757	32.665	-24.99	-19.86	2.29	1.74	0.08	PLO3
255.274	40.182	-19.31	1.04	0.34	0.35	-0.001	PLTC
40.484	-12.964	1.42	-0.18	0.2	0.19	0.004	PMBA
74.694	42.68	0.3	-4.97	0.48	0.43	-0.026	POL2
34.543	49.603	-0.07	-5.47	0.51	0.53	0.002	POLV
289.29	43.071	-20.49	4.11	0.43	0.46	-0.003	POR1
289.29	43.071	-20.49	4.11	0.43	0.46	-0.003	POR2
13.066	52.379	4.39	-6.95	0.35	0.4	-0.074	POTS
237.61	37.187	-52.18	37.28	0.65	0.69	0.018	PPT1
262.481	34.98	-21.34	2.08	0.35	0.34	0	PRCO
28.224	-25.746	0.29	0.66	0.12	0.14	-0.001	PRE1
28.224	-25.746	0.29	0.66	0.12	0.14	-0.001	PRE2
241.596	33.743	-50.82	31.49	0.69	0.69	0.027	PVEP
313.952	60.715	-14.03	1.71	0.49	0.5	0.012	QAQ1
239.056	39.975	-27.99	8.88	0.38	0.4	0.048	QUIN	doi:10.7283/T52J696N
							QUIN	doi:10.7283/T5BC3WQ1
							QUIN	doi:10.7283/T5HQ3X8M
353.146	33.998	0.58	-0.56	0.08	0.09	0.003	RABT	doi:10.7283/T53J3B67
34.763	30.598	-0.43	2.64	0.5	0.5	-0.003	RAMO	doi:10.7283/T5KK9920
							RAMO	doi:10.7283/T5BC3WQ1
32.078	-28.796	0.74	0.06	0.37	0.37	-0.002	RBAY
279.616	25.614	-22.65	2.41	0.87	0.75	-0.033	RCM5
279.616	25.614	-22.65	2.41	0.87	0.75	-0.033	RCM6
36.893	-1.221	4.16	0.11	0.48	0.46	0.006	RCMN
63.426	-19.681	1.16	-2.02	0.24	0.19	0	RDRG
4.524	7.505	0.19	-0.12	0.35	0.48	0	RECT
55.57	-21.21	2.1	-1.49	0.14	0.15	0.029	REUN
338.045	64.139	-14.66	3.29	0.48	0.54	-0.013	REYK
281.349	-1.651	-15.45	37.62	7.33	6.36	-0.074	RIOP	doi:10.7283/T5WM1BN4
							RIOP	doi:10.7283/T5HQ3X8M
40.026	7.113	1.97	-0.43	0.7	0.68	0.009	ROBE	doi:10.7283/T5G15XSW
							ROBE	doi:10.7283/T5QC01W6
241.324	34.236	-47.11	31	0.41	0.41	0.056	ROCK	doi:10.7283/T5WD3XT3
237.625	47.388	-11.69	2.42	0.44	0.5	-0.005	RPT1
244.877	40.617	-24.79	1.75	1.29	1.4	0.037	RUBY	doi:10.7283/T5W37TPG
							RUBY	doi:10.7283/T50V8B4D
							RUBY	doi:10.7283/T54M92W5
19.776	-17.91	0.41	1.44	0.37	0.24	0	RUND	doi:10.7283/T56T0JQ0
							RUND	doi:10.7283/T5ZW1J7M
6.979	4.802	-0.71	-1.98	0.91	1.8	0	RUST
276.162	43.629	-27.25	0.86	0.44	0.49	0.016	SAG1
265.183	35.367	-25.16	30.67	18.37	19.01	-0.047	SAL1	doi:10.7283/T5XK8CN5
							SAL1	doi:10.7283/T5TB1522
289.331	-33.15	-10.58	12.45	0.26	0.18	0	SANT	doi:10.7283/T5BC3WQ1
							SANT	doi:10.7283/T5G44NFR
							SANT	doi:10.7283/T5HQ3X8M
							SANT	doi:10.7283/T54T6GMG
							SANT	doi:10.7283/T5PR7T8S
17.879	-29.669	-0.18	1.02	0.1	0.08	-0.004	SBOK
293.167	54.832	-14.52	3.12	0.18	0.22	-0.004	SCH2
338.05	70.485	-8.64	3.54	0.09	0.13	0.004	SCOR
237.691	47.654	-10.25	3.59	0.51	0.59	0.001	SEAT	doi:10.7283/T59Z930X
							SEAT	doi:10.7283/T52F7KHB
							SEAT	doi:10.7283/T5668B8H
39.438	8.292	5.4	2.26	1.06	0.91	0.018	SELA	doi:10.7283/T5T43R0W
							SELA	doi:10.7283/T5GT5K3Q
							SELA	doi:10.7283/T5PN93XB
							SELA	doi:10.7283/T5902223
							SELA	doi:10.7283/T5PC308J
							SELA	doi:10.7283/T5JW8C5K
77.017	43.179	-0.07	-3.04	0.13	0.14	-0.002	SELE
34.896	-2.409	0.11	0.81	0.57	0.44	-0.014	SERN	doi:10.7283/T57H1GP9
							SERN	doi:10.7283/T54Q7S3T
							SERN	doi:10.7283/T5W66HVN
55.48	-4.67	2.76	-1.54	0.5	0.39	-0.003	SEY1
55.531	-4.679	2.28	-1.87	1.49	2.18	0.001	SEYG
353.794	36.464	1.21	-0.8	0.38	0.24	0	SFER
34.724	-4.813	2.92	0.98	0.99	0.8	0.024	SGD2
34.724	-4.813	2.92	0.98	0.99	0.8	0.024	SGDA	doi:10.7283/T57H1GP9
							SGDA	doi:10.7283/T54Q7S3T
							SGDA	doi:10.7283/T5W66HVN
121.2	31.1	4.13	-6.21	0.22	0.34	-0.001	SHAO
39.054	15.853	0.12	-0.01	0.17	0.2	0.002	SHEB	doi:10.7283/T5WQ024R
							SHEB	doi:10.7283/T5QC01W6
239.775	40.592	-27.26	2.95	1.61	1.72	0.036	SHIN	doi:10.7283/T52N50ND
							SHIN	doi:10.7283/T5T72FTK
							SHIN	doi:10.7283/T5Z036HV
285.988	40.471	-12.12	5.91	0.41	0.43	-0.002	SHK1
18.44	-34.188	0.03	0.86	0.15	0.14	-0.004	SIMO
242.748	32.867	-52.12	29.48	0.31	0.29	0.023	SIO2
242.75	32.865	-52.12	29.48	0.31	0.29	0.023	SIO3
44.522	-22.902	2.79	-1.65	0.56	0.54	0.047	SKRA	doi:10.7283/T5WS8RKK
							SKRA	doi:10.7283/T53F4N0M
							SKRA	doi:10.7283/T5000052
35.673	-10.69	2.82	0.44	0.28	0.24	0.031	SNG1	doi:10.7283/T57H1GP9
							SNG1	doi:10.7283/T5V69GNC
							SNG1	doi:10.7283/T53N21JN
							SNG1	doi:10.7283/T50Z71CG
							SNG1	doi:10.7283/T5W66HVN
35.673	-10.69	2.82	0.44	0.28	0.24	0.031	SNGC	doi:10.7283/T5GH9G2F
							SNGC	doi:10.7283/T5J38QW6
240.476	33.248	-53.9	34.62	0.62	0.61	0.043	SNI1	doi:10.7283/T5R78CHC
283.546	38.319	-19.39	2.78	0.5	0.52	0.003	SOL1
241.354	34.059	-49.2	30.02	0.32	0.31	0.022	SPK1	doi:10.7283/T5NV9GGT
33.62	1.71	0.92	0.51	0.34	0.26	-0.021	SRTI	doi:10.7283/T5D798GZ
							SRTI	doi:10.7283/T53R0QZK
							SRTI	doi:10.7283/T5HX19S6
							SRTI	doi:10.7283/T58G8HSP
							SRTI	doi:10.7283/T5SF2T8Q
272.686	44.795	-19.97	1.23	1.68	1.95	-0.019	STB1
307.322	47.595	-17.87	3.41	0.48	0.48	0.004	STJO
282.516	38.977	-19.89	-1.44	0.34	0.34	-0.013	STRL
31.715	-8.022	2.24	0.27	0.66	0.6	0.007	SUM2	doi:10.7283/T57H1GP9
							SUM2	doi:10.7283/T5XD0ZZG
							SUM2	doi:10.7283/T5W66HVN
							SUM2	doi:10.7283/T5R78CB4
20.811	-32.381	-0.03	0.95	0.09	0.07	-0.008	SUTM
127.054	37.276	-0.43	-3.26	0.22	0.16	-0.012	SUWN
335.009	16.881	-0.18	-0.34	0.42	0.44	-0.001	SVCT
39.584	-69.007	-2.77	-13.89	0.49	0.49	0.002	SYOG
242.322	34.382	-40.65	18.05	0.37	0.37	-0.018	TABL	doi:10.7283/T5SN0763
							TABL	doi:10.7283/T5C827PM
							TABL	doi:10.7283/T53R0R7K
							TABL	doi:10.7283/T5T72FMW
							TABL	doi:10.7283/T5Z036BM
							TABL	doi:10.7283/T5HQ3X2X
127.366	36.374	0.57	-5.12	0.65	0.54	-0.02	TAEJ
210.394	-17.577	-88.82	52.27	0.09	0.09	0.002	TAH1
121.537	25.021	13.26	-6.23	0.68	0.55	-0.06	TAIW
359.138	9.554	-0.17	-0.8	0.21	0.15	-0.002	TAMA	doi:10.7283/T5V40SF9
							TAMA	doi:10.7283/T5QC01RD
							TAMA	doi:10.7283/T5KK9920
5.53	22.793	0.73	-0.36	0.25	0.23	0.002	TAMP
39.018	-5.11	1.58	-0.92	0.41	0.31	0.005	TANG	doi:10.7283/T57H1GP9
							TANG	doi:10.7283/T5RF5S3W
							TANG	doi:10.7283/T54Q7S3T
							TANG	doi:10.7283/T5W66HVN
39.208	-6.766	1.41	-0.96	0.57	0.57	-0.013	TANZ
30.384	-23.08	0.11	-0.05	0.12	0.34	0.001	TDOU
37.471	-10.854	2.43	-2.53	1.07	0.9	-0.033	TDRU	doi:10.7283/T57H1GP9
							TDRU	doi:10.7283/T5W66HVN
51.334	35.697	1.19	5.21	0.17	0.1	0	TEHN
34.781	32.068	-6.09	1.58	2.37	2.22	-0.092	TELA
354.637	35.562	-0.28	-1.96	0.15	0.12	0.002	TETN	doi:10.7283/T57942XJ
26.016	-15.747	0.03	1.53	0.72	0.26	0.005	TEZI	doi:10.7283/T5QR4V6G
337.017	16.755	0.96	-0.27	0.13	0.1	0	TGCV
210.394	-17.577	-90.02	51.88	0.54	0.51	0.027	THTI
291.212	76.537	-11.06	1.88	0.38	0.42	0.042	THU1
237.552	37.891	-37.81	23.93	0.52	0.52	0.023	TIBB
148.98	-35.399	5.3	69.75	0.49	0.5	-0.009	TIDB
128.866	71.634	-6.67	-1.81	0.63	0.67	0.01	TIXI
254.767	40.131	-20.95	0.68	0.33	0.34	-0.005	TMGO
37.341	-11.063	4	-0.22	0.13	0.09	0.031	TNDC	doi:10.7283/T5M906S9
							TNDC	doi:10.7283/T5J38QW6
357.003	16.731	1.11	-0.98	0.35	0.18	-0.001	TOMB	doi:10.7283/T5JH3J89
							TOMB	doi:10.7283/T5V122VQ
							TOMB	doi:10.7283/T5P848Z5
147.056	-19.269	11	70.44	0.55	0.54	-0.018	TOW2
242.197	33.618	-48.4	28.96	0.38	0.37	0.015	TRAK
18.938	69.663	-1.32	-3.3	0.6	0.56	-0.005	TROM	doi:10.7283/T56H4FJX
140.087	36.106	-11.55	1.81	3.48	0.3	0	TSKB
33.752	-9.332	3.35	-2.68	0.37	0.37	0.008	TUKC	doi:10.7283/T5F47M61
241.742	40.403	-27.57	-0.45	1.41	1.56	0.049	TUNG	doi:10.7283/T58C9TMH
							TUNG	doi:10.7283/T5D50KBS
							TUNG	doi:10.7283/T5HX1B26
238.249	38.536	-30.01	11.34	0.88	0.97	0.026	UCD1
241.558	34.069	-46.9	28.94	0.29	0.27	0.048	UCLP	doi:10.7283/T5PV6HM6
234.458	48.926	-8.17	7.08	0.3	0.33	-0.001	UCLU
308.591	-22.12	-63.37	8.34	10.42	8.25	-0.01	UEPP
107.052	47.865	-2.64	-3.18	0.42	0.41	-0.001	ULAB
3.398	6.517	2.23	0.7	0.51	0.74	0.001	ULAG
31.421	-28.293	0.78	-1.4	0.41	0.92	0	ULDI
28.673	-31.549	0.29	0.54	0.14	0.22	0	UMTA
7.505	6.425	0.69	0.66	0.25	0.36	0.001	UNEC
11.878	45.407	4.61	-3.72	0.46	0.51	-0.043	UPAD
204.116	20.246	-103.49	68.49	2.16	1.72	0.072	UPO1
241.715	34.024	-47.5	30.09	0.39	0.39	-0.037	USC1	doi:10.7283/T5FB5169
282.934	38.921	-20.3	2.71	0.11	0.11	-0.016	USN3
283.521	38.983	-16.22	-2.61	0.35	0.36	-0.012	USNA
282.934	38.919	-20.65	1.27	0.57	0.58	-0.03	USNO
138.362	36.133	-25.51	4.11	0.6	0.52	-0.013	USUD
30.396	-5.099	2.41	-0.82	0.68	0.6	0.013	UVI2	doi:10.7283/T57H1GP9
							UVI2	doi:10.7283/T5XD0ZZG
							UVI2	doi:10.7283/T5W66HVN
57.5	-20.3	1.32	-1.88	0.25	0.2	0.009	VACS
287.418	44.262	-71.45	-21.31	9.69	11.02	0.022	VCAP
260.783	36.072	-23.74	6.17	0.35	0.35	-0.009	VCIO
12.332	45.437	0.21	0.94	2.01	2.37	-0.081	VENE	doi:10.7283/T5PN93R3
							VENE	doi:10.7283/T5FN149G
							VENE	doi:10.7283/T5G15XW7
							VENE	doi:10.7283/T5Z0366T
357.158	-71.674	-10.78	-8.69	0.49	0.49	-0.018	VESL
269.08	32.331	-25.28	1.26	0.44	0.41	0.001	VIC1
356.048	40.444	5.12	-5.13	0.43	0.41	-0.06	VILL	doi:10.7283/T5C24TK0
							VILL	doi:10.7283/T5GQ6VX4
							VILL	doi:10.7283/T5KW5D55
							VILL	doi:10.7283/T5HQ3X8M
							VILL	doi:10.7283/T5V9866W
239.384	34.556	-53.55	34.76	0.3	0.28	0.037	VNDP
32.894	-9.146	1.33	-0.64	0.72	0.64	0.033	VWA2	doi:10.7283/T57H1GP9
							VWA2	doi:10.7283/T5XD0ZZG
							VWA2	doi:10.7283/T5W66HVN
174.783	-41.275	-37.42	52.3	0.62	0.62	-0.05	WELL	doi:10.7283/T5H41PB0
							WELL	doi:10.7283/T5QF8QZ3
							WELL	doi:10.7283/T5RN35SQ
							WELL	doi:10.7283/T5W957G2
							WELL	doi:10.7283/T5Z899PC
							WELL	doi:10.7283/T5R78C87
288.507	42.613	-17.15	2.42	0.32	0.34	0.013	WES2
12.879	49.144	6.14	-3.39	0.32	0.34	-0.069	WETT
241.969	33.98	-47.18	27.14	0.25	0.22	0.025	WHC1	doi:10.7283/T5ZC814J
237.304	48.313	-10.82	5.79	0.52	0.63	0.022	WHD1
241.966	33.974	-47.18	27.14	0.25	0.22	0.025	WHI1
224.778	60.751	-11.87	2.27	0.49	0.5	-0.006	WHIT	doi:10.7283/T5VX0DWH
							WHIT	doi:10.7283/T5GQ6W5P
							WHIT	doi:10.7283/T58C9TGQ
							WHIT	doi:10.7283/T53R0QRW
275.042	46.771	-21.02	-0.89	0.59	0.67	0.016	WHP1
237.832	52.237	-16.6	1.39	0.26	0.3	-0.015	WILL
17.089	-22.575	-0.48	0.05	0.63	0.63	0.024	WIND
237.859	37.653	-47.59	29.53	0.39	0.39	0.023	WINT	doi:10.7283/T5Z036GD
							WINT	doi:10.7283/T52R3Q0V
							WINT	oi:10.7283/T56H4FRM
267.985	46.705	-20.43	-5.43	4.84	5.49	0.031	WIS1
284.53	37.937	-21.58	3.57	0.4	0.41	-0.037	WLPS
241.944	34.226	-49.45	23.04	0.52	0.51	0.147	WLSN	doi:10.7283/T5QV3JS1
17.062	51.113	-3.42	-22.97	8.53	10.17	-0.076	WROC
237.079	50.127	-28.23	-25.02	1.48	1.73	0.03	WSLR
253.65	32.407	-21.73	-0.99	0.4	0.38	-0.025	WSMN
6.605	52.916	4.35	-2.83	0.47	0.48	0.009	WSRT
12.879	49.144	6.14	-3.39	0.32	0.34	-0.069	WTZR
114.357	30.532	4.34	-6.38	0.23	0.17	-0.004	WUHN
109.221	34.369	8.77	-12.36	1.22	1.12	-0.036	XIAN
129.68	62.031	-55.54	-22.32	43.83	41.51	0.055	YAKT
11.456	3.87	-4.67	-3.52	17.55	13.29	0.04	YAOU	doi:10.7283/T51834K9
115.347	-29.047	28.12	63.12	0.08	0.08	0.011	YAR1
115.347	-29.047	28.12	63.12	0.08	0.08	0.011	YARR
237.289	41.732	-17.36	0.14	2.68	3.21	-0.049	YBHB
356.911	40.525	3.23	-2.71	0.52	0.52	0.012	YEBE
245.519	62.481	-12.89	-0.49	0.12	0.11	-0.007	YELL	doi:10.7283/T5BK19ND
							YELL	doi:10.7283/T57M066C
							YELL	doi:10.7283/T5Z899PC
							YELL	doi:10.7283/T5D798JV
							YELL	doi:10.7283/T58K77B6
							YELL	doi:10.7283/T5TH8JZN
							YELL	doi:10.7283/T5H41PQX
							YELL	doi:10.7283/T5RN364M
							YELL	doi:10.7283/T5GB22BP
							YELL	doi:10.7283/T5CC0XZR
							YELL	doi:10.7283/T5125QXH
							YELL	doi:10.7283/T56T0JXP
							YELL	doi:10.7283/T58G8HVK
							YELL	doi:10.7283/T56H4FJX
56.112	22.186	8.6	18.86	0.22	0.12	-0.002	YIBL
354.76	6.871	0.84	-0.06	0.12	0.1	-0.002	YKRO
281.03	43.231	-18.08	0.76	1.62	1.82	-0.012	YOU1
28.311	-15.426	0.12	0.1	0.38	0.37	0.003	ZAMB
7.465	46.877	6.19	-5.79	0.4	0.43	-0.077	ZIMM
39.211	-6.219	4.21	0.69	0.57	0.39	0.013	ZNZB
35.325	-15.376	2.13	0.68	0.25	0.2	0.001	ZOMB	doi:10.7283/T5BK19FQ
