# Supplementary material for: A Geodetic Strain Rate Model for the East African Rift System
Source: Sci Rep. 2018 Jan 15;8:732. doi: 10.1038/s41598-017-19097-w (PMC5768676; doi:10.1038/s41598-017-19097-w)
Supplement: Supplementary file 3 — Dataset 2 [file 41598_2017_19097_MOESM3_ESM.zip]

Archive with 1 entries (1 files):
- model.txt
