# Supplementary material for: A Geodetic Strain Rate Model for the East African Rift System
Source: Sci Rep. 2018 Jan 15;8:732. doi: 10.1038/s41598-017-19097-w (PMC5768676; doi:10.1038/s41598-017-19097-w)
Supplement: Supplementary file 3 — Dataset 2 [file 41598_2017_19097_MOESM3_ESM.zip › model.txt]

# GEM Global Strain Rate Model - East African Rift System
# Version 1.0 released on 2015-09-01.
#
# Copyright (C) 2015 GEM Foundation
#
# Contributions by: see http://www.globalquakemodel.org/contributors
#
# THE WORK IS PROTECTED BY COPYRIGHT AND/OR OTHER APPLICABLE LAW. INSOFAR AS
# THIS WORK IS PROTECTED BY LAWS THAT NEIGHBOUR OR ARE SIMILARLY RELATED TO
# COPYRIGHT, SUCH AS DATABASE RIGHTS AS INTRODUCED IN EUROPE BY THE  DIRECTIVE
# 96/9/EC, YOU ALSO MAY USE THIS WORK UNDER THE TERMS OF CC-BY-NC-SA 3.0
# (unported).
# [http://creativecommons.org/licenses/by-nc-sa/3.0/]
#
# ANY USE OF THE WORK OTHER THAN AS AUTHORIZED UNDER THIS LICENSE OR DIRECTLY
# ALLOWED BY THE APPLICABLE LAW IS PROHIBITED.
#
# If you alter, transform, or build upon this work, you may distribute the
# resulting work only under the same or similar license to this one.
#
# If you have any questions or if you wish to seek permission to use this data
# beyond what is offered by CC-By-NC-SA 3.0 (unported), please contact the GEM
# GEM Foundation at: licensing@globalquakemodel.org
#
#lat    long      exx      eyy      exy   vorticity RL-NLC LL-NLC  e1      e2     azi_e1
-52.000   22.000     0.0     0.0     0.0     0.664   90.0   90.0     0.0     0.0   90.0
-52.000   22.100     0.0     0.0     0.0     0.664   90.0   90.0     0.0     0.0   90.0
-52.000   22.200     0.0     0.0     0.0     0.665   90.0   90.0     0.0     0.0   90.0
-52.000   22.300     0.0     0.0     0.0     0.665   90.0   90.0     0.0     0.0   90.0
-52.000   22.400     0.0     0.0     0.0     0.665   90.0   90.0     0.0     0.0   90.0
-52.000   22.500     0.0     0.0     0.0     0.666   90.0   90.0     0.0     0.0   90.0
-52.000   22.600     0.0     0.0     0.0     0.666   90.0   90.0     0.0     0.0   90.0
-52.000   22.700     0.0     0.0     0.0     0.667   90.0   90.0     0.0     0.0   90.0
-52.000   22.800     0.0     0.0     0.0     0.667   90.0   90.0     0.0     0.0   90.0
-52.000   22.900     0.0     0.0     0.0     0.667   90.0   90.0     0.0     0.0   90.0
-52.000   23.000     0.0     0.0     0.0     0.668   90.0   90.0     0.0     0.0   90.0
-52.000   23.100     0.0     0.0     0.0     0.668   90.0   90.0     0.0     0.0   90.0
-52.000   23.200     0.0     0.0     0.0     0.668   90.0   90.0     0.0     0.0   90.0
-52.000   23.300     0.0     0.0     0.0     0.669   90.0   90.0     0.0     0.0   90.0
-52.000   23.400     0.0     0.0     0.0     0.669   90.0   90.0     0.0     0.0   90.0
-52.000   23.500     0.0     0.0     0.0     0.670   90.0   90.0     0.0     0.0   90.0
-52.000   23.600     0.0     0.0     0.0     0.670   90.0   90.0     0.0     0.0   90.0
-52.000   23.700     0.0     0.0     0.0     0.670   90.0   90.0     0.0     0.0   90.0
-52.000   23.800     0.0     0.0     0.0     0.671   90.0   90.0     0.0     0.0   90.0
-52.000   23.900     0.0     0.0     0.0     0.671   90.0   90.0     0.0     0.0   90.0
-52.000   24.000     0.0     0.0     0.0     0.672   90.0   90.0     0.0     0.0   90.0
-52.000   24.100     0.0     0.0     0.0     0.672   90.0   90.0     0.0     0.0   90.0
-52.000   24.200     0.0     0.0     0.0     0.672   90.0   90.0     0.0     0.0   90.0
-52.000   24.300     0.0     0.0     0.0     0.673   90.0   90.0     0.0     0.0   90.0
-52.000   24.400     0.0     0.0     0.0     0.673   90.0   90.0     0.0     0.0   90.0
-52.000   24.500     0.0     0.0     0.0     0.673   90.0   90.0     0.0     0.0   90.0
-52.000   24.600     0.0     0.0     0.0     0.674   90.0   90.0     0.0     0.0   90.0
-52.000   24.700     0.0     0.0     0.0     0.674   90.0   90.0     0.0     0.0   90.0
-52.000   24.800     0.0     0.0     0.0     0.675   90.0   90.0     0.0     0.0   90.0
-52.000   24.900     0.0     0.0     0.0     0.675   90.0   90.0     0.0     0.0   90.0
-52.000   25.000     0.0     0.0     0.0     0.675   90.0   90.0     0.0     0.0   90.0
-52.000   25.100     0.0     0.0     0.0     0.676   90.0   90.0     0.0     0.0   90.0
-52.000   25.200     0.0     0.0     0.0     0.676   90.0   90.0     0.0     0.0   90.0
-52.000   25.300     0.0     0.0     0.0     0.676   90.0   90.0     0.0     0.0   90.0
-52.000   25.400     0.0     0.0     0.0     0.677   90.0   90.0     0.0     0.0   90.0
-52.000   25.500     0.0     0.0     0.0     0.677   90.0   90.0     0.0     0.0   90.0
-52.000   25.600     0.0     0.0     0.0     0.678   90.0   90.0     0.0     0.0   90.0
-52.000   25.700     0.0     0.0     0.0     0.678   90.0   90.0     0.0     0.0   90.0
-52.000   25.800     0.0     0.0     0.0     0.678   90.0   90.0     0.0     0.0   90.0
-52.000   25.900     0.0     0.0     0.0     0.679   90.0   90.0     0.0     0.0   90.0
-52.000   26.000     0.0     0.0     0.0     0.679   90.0   90.0     0.0     0.0   90.0
-52.000   26.100     0.0     0.0     0.0     0.679   90.0   90.0     0.0     0.0   90.0
-52.000   26.200     0.0     0.0     0.0     0.680   90.0   90.0     0.0     0.0   90.0
-52.000   26.300     0.0     0.0     0.0     0.680   90.0   90.0     0.0     0.0   90.0
-52.000   26.400     0.0     0.0     0.0     0.681   90.0   90.0     0.0     0.0   90.0
-52.000   26.500     0.0     0.0     0.0     0.681   90.0   90.0     0.0     0.0   90.0
-52.000   26.600    -9.8    -0.7     0.4     0.571    2.5    2.5    -0.7    -9.8  182.5
-52.000   26.700   -20.1    -1.8     3.8     0.416   11.1   11.1    -1.1   -20.8  191.2
-52.000   26.800   -30.9    -2.2     8.8     0.226   20.8   10.7     0.3   -33.4  195.8
-52.000   26.900   -42.3    -1.7    14.4     0.012   31.7    3.6     2.9   -46.9  197.7
-52.000   27.000   -54.3    -0.4    19.3    -0.214   35.0    0.6     5.8   -60.5  197.8
-52.000   27.100   -82.4     1.3    18.8    -0.741   26.1   -1.9     5.3   -86.4  192.1
-52.000   27.200   -96.1     2.9    14.5    -1.538   20.8   -4.5     4.9   -98.2  188.2
-52.000   27.300   -95.5     3.6     9.2    -2.412   17.3   -6.8     4.4   -96.4  185.2
-52.000   27.400   -80.7     3.3     5.4    -3.173   15.6   -8.3     3.6   -81.0  183.6
-52.000   27.500   -51.5     2.4     5.9    -3.628   19.7   -7.4     3.0   -52.1  186.2
-52.000   27.600   -32.1     1.5     9.8    -3.850   34.3   -4.0     4.2   -34.8  195.1
-52.000   27.700   -18.7     1.4    11.3    -4.200   51.7   -3.4     6.5   -23.7  204.1
-52.000   27.800   -11.1     2.5    10.1    -4.657   62.6   -6.6     7.8   -16.5  208.0
-52.000   27.900    -9.4     4.7     6.2    -5.195   58.3  -17.1     7.0   -11.8  200.6
-52.000   28.000   -13.6     7.5    -0.6    -5.790  215.2  141.8     7.6   -13.6  178.5
-52.000   28.100   -10.0     7.3    14.5    -5.139   72.2  -13.1    15.5   -18.2  209.5
-52.000   28.200    -7.3     4.7    14.5    -5.364   76.4   -8.9    14.4   -16.9  213.7
-52.000   28.300    -5.2     4.5     2.6    -6.133   57.5  -28.9     5.2    -5.9  194.3
-52.000   28.400    -3.7     9.6   -17.8    -7.108   14.7   95.8    22.0   -16.1  145.3
-52.000   28.500    -2.8    21.4   -43.8    -7.953   13.6   91.8    54.8   -36.2  142.7
-52.000   28.600     0.5    29.8   -77.0    -8.630   10.9   89.8    93.5   -63.3  140.4
-52.000   28.700     2.6    26.7   -76.0    -6.982   10.0   89.0    91.6   -62.3  139.5
-52.000   28.800     3.2    16.7   -54.0    -4.133    8.8   88.3    64.4   -44.4  138.6
-52.000   28.900     2.4     5.5   -24.2    -1.208    6.5   87.1    28.3   -20.3  136.8
-52.000   29.000     0.0     0.0     0.0     0.669   90.0   90.0     0.0     0.0   90.0
-52.000   29.100     0.0     0.0     0.0     0.670   90.0   90.0     0.0     0.0   90.0
-52.000   29.200     0.0     0.0     0.0     0.670   90.0   90.0     0.0     0.0   90.0
-52.000   29.300     0.0     0.0     0.0     0.671   90.0   90.0     0.0     0.0   90.0
-52.000   29.400     0.0     0.0     0.0     0.671   90.0   90.0     0.0     0.0   90.0
-52.000   29.500     0.0     0.0     0.0     0.672   90.0   90.0     0.0     0.0   90.0
-52.000   29.600     0.0     0.0     0.0     0.672   90.0   90.0     0.0     0.0   90.0
-52.000   29.700     0.0     0.0     0.0     0.673   90.0   90.0     0.0     0.0   90.0
-52.000   29.800     0.0     0.0     0.0     0.673   90.0   90.0     0.0     0.0   90.0
-52.000   29.900     0.0     0.0     0.0     0.674   90.0   90.0     0.0     0.0   90.0
-52.000   30.000     0.0     0.0     0.0     0.674   90.0   90.0     0.0     0.0   90.0
-52.000   30.100     0.0     0.0     0.0     0.675   90.0   90.0     0.0     0.0   90.0
-52.000   30.200     0.0     0.0     0.0     0.675   90.0   90.0     0.0     0.0   90.0
-52.000   30.300     0.0     0.0     0.0     0.676   90.0   90.0     0.0     0.0   90.0
-52.000   30.400     0.0     0.0     0.0     0.676   90.0   90.0     0.0     0.0   90.0
-52.000   30.500     0.0     0.0     0.0     0.677   90.0   90.0     0.0     0.0   90.0
-52.000   30.600     0.0     0.0     0.0     0.677   90.0   90.0     0.0     0.0   90.0
-52.000   30.700     0.0     0.0     0.0     0.678   90.0   90.0     0.0     0.0   90.0
-52.000   30.800     0.0     0.0     0.0     0.678   90.0   90.0     0.0     0.0   90.0
-52.000   30.900     0.0     0.0     0.0     0.679   90.0   90.0     0.0     0.0   90.0
-52.000   31.000     0.0     0.0     0.0     0.679   90.0   90.0     0.0     0.0   90.0
-52.000   31.100     0.0     0.0     0.0     0.680   90.0   90.0     0.0     0.0   90.0
-52.000   31.200     0.0     0.0     0.0     0.680   90.0   90.0     0.0     0.0   90.0
-52.000   31.300     0.0     0.0     0.0     0.681   90.0   90.0     0.0     0.0   90.0
-52.000   31.400     0.0     0.0     0.0     0.681   90.0   90.0     0.0     0.0   90.0
-52.000   31.500     0.0     0.0     0.0     0.682   90.0   90.0     0.0     0.0   90.0
-52.000   31.600     0.0     0.0     0.0     0.682   90.0   90.0     0.0     0.0   90.0
-52.000   31.700     0.0     0.0     0.0     0.683   90.0   90.0     0.0     0.0   90.0
-52.000   31.800     0.0     0.0     0.0     0.683   90.0   90.0     0.0     0.0   90.0
-52.000   31.900     0.0     0.0     0.0     0.684   90.0   90.0     0.0     0.0   90.0
-52.000   32.000     0.0     0.0     0.0     0.684   90.0   90.0     0.0     0.0   90.0
-52.000   32.100     0.0     0.0     0.0     0.685   90.0   90.0     0.0     0.0   90.0
-52.000   32.200     0.0     0.0     0.0     0.685   90.0   90.0     0.0     0.0   90.0
-52.000   32.300     0.0     0.0     0.0     0.686   90.0   90.0     0.0     0.0   90.0
-52.000   32.400     0.0     0.0     0.0     0.686   90.0   90.0     0.0     0.0   90.0
-52.000   32.500     0.0     0.0     0.0     0.687   90.0   90.0     0.0     0.0   90.0
-52.000   32.600     0.0     0.0     0.0     0.687   90.0   90.0     0.0     0.0   90.0
-52.000   32.700     0.0     0.0     0.0     0.687   90.0   90.0     0.0     0.0   90.0
-52.000   32.800     0.0     0.0     0.0     0.688   90.0   90.0     0.0     0.0   90.0
-52.000   32.900     0.0     0.0     0.0     0.688   90.0   90.0     0.0     0.0   90.0
-52.000   33.000     0.0     0.0     0.0     0.689   90.0   90.0     0.0     0.0   90.0
-52.000   33.100     0.0     0.0     0.0     0.689   90.0   90.0     0.0     0.0   90.0
-52.000   33.200     0.0     0.0     0.0     0.690   90.0   90.0     0.0     0.0   90.0
-52.000   33.300     0.0     0.0     0.0     0.690   90.0   90.0     0.0     0.0   90.0
-52.000   33.400     0.0     0.0     0.0     0.691   90.0   90.0     0.0     0.0   90.0
-52.000   33.500     0.0     0.0     0.0     0.691   90.0   90.0     0.0     0.0   90.0
-52.000   33.600     0.0     0.0     0.0     0.692   90.0   90.0     0.0     0.0   90.0
-52.000   33.700     0.0     0.0     0.0     0.692   90.0   90.0     0.0     0.0   90.0
-52.000   33.800     0.0     0.0     0.0     0.693   90.0   90.0     0.0     0.0   90.0
-52.000   33.900     0.0     0.0     0.0     0.693   90.0   90.0     0.0     0.0   90.0
-52.000   34.000     0.0     0.0     0.0     0.694   90.0   90.0     0.0     0.0   90.0
-52.000   34.100     0.0     0.0     0.0     0.694   90.0   90.0     0.0     0.0   90.0
-52.000   34.200     0.0     0.0     0.0     0.695   90.0   90.0     0.0     0.0   90.0
-52.000   34.300     0.0     0.0     0.0     0.695   90.0   90.0     0.0     0.0   90.0
-52.000   34.400     0.0     0.0     0.0     0.696   90.0   90.0     0.0     0.0   90.0
-52.000   34.500     0.0     0.0     0.0     0.696   90.0   90.0     0.0     0.0   90.0
-52.000   34.600     0.0     0.0     0.0     0.697   90.0   90.0     0.0     0.0   90.0
-52.000   34.700     0.0     0.0     0.0     0.697   90.0   90.0     0.0     0.0   90.0
-52.000   34.800     0.0     0.0     0.0     0.698   90.0   90.0     0.0     0.0   90.0
-52.000   34.900     0.0     0.0     0.0     0.698   90.0   90.0     0.0     0.0   90.0
-52.000   35.000     0.0     0.0     0.0     0.699   90.0   90.0     0.0     0.0   90.0
-52.000   35.100     0.0     0.0     0.0     0.699   90.0   90.0     0.0     0.0   90.0
-52.000   35.200     0.0     0.0     0.0     0.700   90.0   90.0     0.0     0.0   90.0
-52.000   35.300     0.0     0.0     0.0     0.700   90.0   90.0     0.0     0.0   90.0
-52.000   35.400     0.0     0.0     0.0     0.701   90.0   90.0     0.0     0.0   90.0
-52.000   35.500     0.0     0.0     0.0     0.701   90.0   90.0     0.0     0.0   90.0
-52.000   35.600     0.0     0.0     0.0     0.702   90.0   90.0     0.0     0.0   90.0
-52.000   35.700     0.0     0.0     0.0     0.702   90.0   90.0     0.0     0.0   90.0
-52.000   35.800     0.0     0.0     0.0     0.702   90.0   90.0     0.0     0.0   90.0
-52.000   35.900     0.0     0.0     0.0     0.703   90.0   90.0     0.0     0.0   90.0
-52.000   36.000     0.0     0.0     0.0     0.703   90.0   90.0     0.0     0.0   90.0
-52.000   36.100     0.0     0.0     0.0     0.704   90.0   90.0     0.0     0.0   90.0
-52.000   36.200     0.0     0.0     0.0     0.704   90.0   90.0     0.0     0.0   90.0
-52.000   36.300     0.0     0.0     0.0     0.705   90.0   90.0     0.0     0.0   90.0
-52.000   36.400     0.0     0.0     0.0     0.705   90.0   90.0     0.0     0.0   90.0
-52.000   36.500     0.0     0.0     0.0     0.706   90.0   90.0     0.0     0.0   90.0
-52.000   36.600     0.0     0.0     0.0     0.706   90.0   90.0     0.0     0.0   90.0
-52.000   36.700     0.0     0.0     0.0     0.707   90.0   90.0     0.0     0.0   90.0
-52.000   36.800     0.0     0.0     0.0     0.707   90.0   90.0     0.0     0.0   90.0
-52.000   36.900     0.0     0.0     0.0     0.708   90.0   90.0     0.0     0.0   90.0
-52.000   37.000     0.0     0.0     0.0     0.708   90.0   90.0     0.0     0.0   90.0
-52.000   37.100     0.0     0.0     0.0     0.709   90.0   90.0     0.0     0.0   90.0
-52.000   37.200     0.0     0.0     0.0     0.709   90.0   90.0     0.0     0.0   90.0
-52.000   37.300     0.0     0.0     0.0     0.710   90.0   90.0     0.0     0.0   90.0
-52.000   37.400     0.0     0.0     0.0     0.710   90.0   90.0     0.0     0.0   90.0
-52.000   37.500     0.0     0.0     0.0     0.711   90.0   90.0     0.0     0.0   90.0
-52.000   37.600     0.0     0.0     0.0     0.711   90.0   90.0     0.0     0.0   90.0
-52.000   37.700     0.0     0.0     0.0     0.712   90.0   90.0     0.0     0.0   90.0
-52.000   37.800     0.0     0.0     0.0     0.712   90.0   90.0     0.0     0.0   90.0
-52.000   37.900     0.0     0.0     0.0     0.712   90.0   90.0     0.0     0.0   90.0
-52.000   38.000     0.0     0.0     0.0     0.713   90.0   90.0     0.0     0.0   90.0
-52.000   38.100     0.0     0.0     0.0     0.713   90.0   90.0     0.0     0.0   90.0
-52.000   38.200     0.0     0.0     0.0     0.714   90.0   90.0     0.0     0.0   90.0
-52.000   38.300     0.0     0.0     0.0     0.714   90.0   90.0     0.0     0.0   90.0
-52.000   38.400     0.0     0.0     0.0     0.715   90.0   90.0     0.0     0.0   90.0
-52.000   38.500     0.0     0.0     0.0     0.715   90.0   90.0     0.0     0.0   90.0
-52.000   38.600     0.0     0.0     0.0     0.716   90.0   90.0     0.0     0.0   90.0
-52.000   38.700     0.0     0.0     0.0     0.716   90.0   90.0     0.0     0.0   90.0
-52.000   38.800     0.0     0.0     0.0     0.717   90.0   90.0     0.0     0.0   90.0
-52.000   38.900     0.0     0.0     0.0     0.717   90.0   90.0     0.0     0.0   90.0
-52.000   39.000     0.0     0.0     0.0     0.718   90.0   90.0     0.0     0.0   90.0
-52.000   39.100     0.0     0.0     0.0     0.718   90.0   90.0     0.0     0.0   90.0
-52.000   39.200     0.0     0.0     0.0     0.719   90.0   90.0     0.0     0.0   90.0
-52.000   39.300     0.0     0.0     0.0     0.719   90.0   90.0     0.0     0.0   90.0
-52.000   39.400     0.0     0.0     0.0     0.720   90.0   90.0     0.0     0.0   90.0
-52.000   39.500     0.0     0.0     0.0     0.720   90.0   90.0     0.0     0.0   90.0
-52.000   39.600     0.0     0.0     0.0     0.720   90.0   90.0     0.0     0.0   90.0
-52.000   39.700     0.0     0.0     0.0     0.721   90.0   90.0     0.0     0.0   90.0
-52.000   39.800     0.0     0.0     0.0     0.721   90.0   90.0     0.0     0.0   90.0
-52.000   39.900     0.0     0.0     0.0     0.722   90.0   90.0     0.0     0.0   90.0
-52.000   40.000     0.0     0.0     0.0     0.722   90.0   90.0     0.0     0.0   90.0
-52.000   40.100     0.0     0.0     0.0     0.723   90.0   90.0     0.0     0.0   90.0
-52.000   40.200     0.0     0.0     0.0     0.723   90.0   90.0     0.0     0.0   90.0
-52.000   40.300     0.0     0.0     0.0     0.724   90.0   90.0     0.0     0.0   90.0
-52.000   40.400     0.0     0.0     0.0     0.724   90.0   90.0     0.0     0.0   90.0
-52.000   40.500     0.0     0.0     0.0     0.725   90.0   90.0     0.0     0.0   90.0
-52.000   40.600     0.0     0.0     0.0     0.725   90.0   90.0     0.0     0.0   90.0
-52.000   40.700     0.0     0.0     0.0     0.726   90.0   90.0     0.0     0.0   90.0
-52.000   40.800     0.0     0.0     0.0     0.726   90.0   90.0     0.0     0.0   90.0
-52.000   40.900     0.0     0.0     0.0     0.727   90.0   90.0     0.0     0.0   90.0
-52.000   41.000     0.0     0.0     0.0     0.727   90.0   90.0     0.0     0.0   90.0
-52.000   41.100     0.0     0.0     0.0     0.727   90.0   90.0     0.0     0.0   90.0
-52.000   41.200     0.0     0.0     0.0     0.728   90.0   90.0     0.0     0.0   90.0
-52.000   41.300     0.0     0.0     0.0     0.728   90.0   90.0     0.0     0.0   90.0
-52.000   41.400     0.0     0.0     0.0     0.729   90.0   90.0     0.0     0.0   90.0
-52.000   41.500     0.0     0.0     0.0     0.729   90.0   90.0     0.0     0.0   90.0
-52.000   41.600     0.0     0.0     0.0     0.730   90.0   90.0     0.0     0.0   90.0
-52.000   41.700     0.0     0.0     0.0     0.730   90.0   90.0     0.0     0.0   90.0
-52.000   41.800     0.0     0.0     0.0     0.731   90.0   90.0     0.0     0.0   90.0
-52.000   41.900     0.0     0.0     0.0     0.731   90.0   90.0     0.0     0.0   90.0
-52.000   42.000     0.0     0.0     0.0     0.732   90.0   90.0     0.0     0.0   90.0
-52.000   42.100     0.0     0.0     0.0     0.732   90.0   90.0     0.0     0.0   90.0
-52.000   42.200     0.0     0.0     0.0     0.732   90.0   90.0     0.0     0.0   90.0
-52.000   42.300     0.0     0.0     0.0     0.733   90.0   90.0     0.0     0.0   90.0
-52.000   42.400     0.0     0.0     0.0     0.733   90.0   90.0     0.0     0.0   90.0
-52.000   42.500     0.0     0.0     0.0     0.734   90.0   90.0     0.0     0.0   90.0
-52.000   42.600     0.0     0.0     0.0     0.734   90.0   90.0     0.0     0.0   90.0
-52.000   42.700     0.0     0.0     0.0     0.735   90.0   90.0     0.0     0.0   90.0
-52.000   42.800     0.0     0.0     0.0     0.735   90.0   90.0     0.0     0.0   90.0
-52.000   42.900     0.0     0.0     0.0     0.736   90.0   90.0     0.0     0.0   90.0
-52.000   43.000     0.0     0.0     0.0     0.736   90.0   90.0     0.0     0.0   90.0
-52.000   43.100     0.0     0.0     0.0     0.737   90.0   90.0     0.0     0.0   90.0
-52.000   43.200     0.0     0.0     0.0     0.737   90.0   90.0     0.0     0.0   90.0
-52.000   43.300     0.0     0.0     0.0     0.738   90.0   90.0     0.0     0.0   90.0
-52.000   43.400     0.0     0.0     0.0     0.738   90.0   90.0     0.0     0.0   90.0
-52.000   43.500     0.0     0.0     0.0     0.738   90.0   90.0     0.0     0.0   90.0
-52.000   43.600     0.0     0.0     0.0     0.739   90.0   90.0     0.0     0.0   90.0
-52.000   43.700     0.0     0.0     0.0     0.739   90.0   90.0     0.0     0.0   90.0
-52.000   43.800     0.0     0.0     0.0     0.740   90.0   90.0     0.0     0.0   90.0
-52.000   43.900     0.0     0.0     0.0     0.740   90.0   90.0     0.0     0.0   90.0
-52.000   44.000     0.0     0.0     0.0     0.741   90.0   90.0     0.0     0.0   90.0
-52.000   44.100     0.0     0.0     0.0     0.741   90.0   90.0     0.0     0.0   90.0
-52.000   44.200     0.0     0.0     0.0     0.742   90.0   90.0     0.0     0.0   90.0
-52.000   44.300     0.0     0.0     0.0     0.742   90.0   90.0     0.0     0.0   90.0
-52.000   44.400     0.0     0.0     0.0     0.742   90.0   90.0     0.0     0.0   90.0
-52.000   44.500     0.0     0.0     0.0     0.743   90.0   90.0     0.0     0.0   90.0
-52.000   44.600     0.0     0.0     0.0     0.743   90.0   90.0     0.0     0.0   90.0
-52.000   44.700     0.0     0.0     0.0     0.744   90.0   90.0     0.0     0.0   90.0
-52.000   44.800     0.0     0.0     0.0     0.744   90.0   90.0     0.0     0.0   90.0
-52.000   44.900     0.0     0.0     0.0     0.745   90.0   90.0     0.0     0.0   90.0
-52.000   45.000     0.0     0.0     0.0     0.745   90.0   90.0     0.0     0.0   90.0
-52.000   45.100     0.0     0.0     0.0     0.746   90.0   90.0     0.0     0.0   90.0
-52.000   45.200     0.0     0.0     0.0     0.746   90.0   90.0     0.0     0.0   90.0
-52.000   45.300     0.0     0.0     0.0     0.746   90.0   90.0     0.0     0.0   90.0
-52.000   45.400     0.0     0.0     0.0     0.747   90.0   90.0     0.0     0.0   90.0
-52.000   45.500     0.0     0.0     0.0     0.747   90.0   90.0     0.0     0.0   90.0
-52.000   45.600     0.0     0.0     0.0     0.748   90.0   90.0     0.0     0.0   90.0
-52.000   45.700     0.0     0.0     0.0     0.748   90.0   90.0     0.0     0.0   90.0
-52.000   45.800     0.0     0.0     0.0     0.749   90.0   90.0     0.0     0.0   90.0
-52.000   45.900     0.0     0.0     0.0     0.749   90.0   90.0     0.0     0.0   90.0
-52.000   46.000     0.0     0.0     0.0     0.750   90.0   90.0     0.0     0.0   90.0
-52.000   46.100     0.0     0.0     0.0     0.750   90.0   90.0     0.0     0.0   90.0
-52.000   46.200     0.0     0.0     0.0     0.750   90.0   90.0     0.0     0.0   90.0
-52.000   46.300     0.0     0.0     0.0     0.751   90.0   90.0     0.0     0.0   90.0
-52.000   46.400     0.0     0.0     0.0     0.751   90.0   90.0     0.0     0.0   90.0
-52.000   46.500     0.0     0.0     0.0     0.752   90.0   90.0     0.0     0.0   90.0
-52.000   46.600     0.0     0.0     0.0     0.752   90.0   90.0     0.0     0.0   90.0
-52.000   46.700     0.0     0.0     0.0     0.753   90.0   90.0     0.0     0.0   90.0
-52.000   46.800     0.0     0.0     0.0     0.753   90.0   90.0     0.0     0.0   90.0
-52.000   46.900     0.0     0.0     0.0     0.754   90.0   90.0     0.0     0.0   90.0
-52.000   47.000     0.0     0.0     0.0     0.754   90.0   90.0     0.0     0.0   90.0
-52.000   47.100     0.0     0.0     0.0     0.754   90.0   90.0     0.0     0.0   90.0
-52.000   47.200     0.0     0.0     0.0     0.755   90.0   90.0     0.0     0.0   90.0
-52.000   47.300     0.0     0.0     0.0     0.755   90.0   90.0     0.0     0.0   90.0
-52.000   47.400     0.0     0.0     0.0     0.756   90.0   90.0     0.0     0.0   90.0
-52.000   47.500     0.0     0.0     0.0     0.756   90.0   90.0     0.0     0.0   90.0
-52.000   47.600     0.0     0.0     0.0     0.757   90.0   90.0     0.0     0.0   90.0
-52.000   47.700     0.0     0.0     0.0     0.757   90.0   90.0     0.0     0.0   90.0
-52.000   47.800     0.0     0.0     0.0     0.757   90.0   90.0     0.0     0.0   90.0
-52.000   47.900     0.0     0.0     0.0     0.758   90.0   90.0     0.0     0.0   90.0
-52.000   48.000     0.0     0.0     0.0     0.758   90.0   90.0     0.0     0.0   90.0
-52.000   48.100     0.0     0.0     0.0     0.759   90.0   90.0     0.0     0.0   90.0
-52.000   48.200     0.0     0.0     0.0     0.759   90.0   90.0     0.0     0.0   90.0
-52.000   48.300     0.0     0.0     0.0     0.760   90.0   90.0     0.0     0.0   90.0
-52.000   48.400     0.0     0.0     0.0     0.760   90.0   90.0     0.0     0.0   90.0
-52.000   48.500     0.0     0.0     0.0     0.761   90.0   90.0     0.0     0.0   90.0
-52.000   48.600     0.0     0.0     0.0     0.761   90.0   90.0     0.0     0.0   90.0
-52.000   48.700     0.0     0.0     0.0     0.761   90.0   90.0     0.0     0.0   90.0
-52.000   48.800     0.0     0.0     0.0     0.762   90.0   90.0     0.0     0.0   90.0
-52.000   48.900     0.0     0.0     0.0     0.762   90.0   90.0     0.0     0.0   90.0
-52.000   49.000     0.0     0.0     0.0     0.763   90.0   90.0     0.0     0.0   90.0
-52.000   49.100     0.0     0.0     0.0     0.763   90.0   90.0     0.0     0.0   90.0
-52.000   49.200     0.0     0.0     0.0     0.764   90.0   90.0     0.0     0.0   90.0
-52.000   49.300     0.0     0.0     0.0     0.764   90.0   90.0     0.0     0.0   90.0
-52.000   49.400     0.0     0.0     0.0     0.764   90.0   90.0     0.0     0.0   90.0
-52.000   49.500     0.0     0.0     0.0     0.765   90.0   90.0     0.0     0.0   90.0
-52.000   49.600     0.0     0.0     0.0     0.765   90.0   90.0     0.0     0.0   90.0
-52.000   49.700     0.0     0.0     0.0     0.766   90.0   90.0     0.0     0.0   90.0
-52.000   49.800     0.0     0.0     0.0     0.766   90.0   90.0     0.0     0.0   90.0
-52.000   49.900     0.0     0.0     0.0     0.767   90.0   90.0     0.0     0.0   90.0
-52.000   50.000     0.0     0.0     0.0     0.767   90.0   90.0     0.0     0.0   90.0
-52.000   50.100     0.0     0.0     0.0     0.767   90.0   90.0     0.0     0.0   90.0
-52.000   50.200     0.0     0.0     0.0     0.768   90.0   90.0     0.0     0.0   90.0
-52.000   50.300     0.0     0.0     0.0     0.768   90.0   90.0     0.0     0.0   90.0
-52.000   50.400     0.0     0.0     0.0     0.769   90.0   90.0     0.0     0.0   90.0
-52.000   50.500     0.0     0.0     0.0     0.769   90.0   90.0     0.0     0.0   90.0
-52.000   50.600     0.0     0.0     0.0     0.769   90.0   90.0     0.0     0.0   90.0
-52.000   50.700     0.0     0.0     0.0     0.770   90.0   90.0     0.0     0.0   90.0
-52.000   50.800     0.0     0.0     0.0     0.770   90.0   90.0     0.0     0.0   90.0
-52.000   50.900     0.0     0.0     0.0     0.771   90.0   90.0     0.0     0.0   90.0
-52.000   51.000     0.0     0.0     0.0     0.771   90.0   90.0     0.0     0.0   90.0
-52.000   51.100     0.0     0.0     0.0     0.772   90.0   90.0     0.0     0.0   90.0
-52.000   51.200     0.0     0.0     0.0     0.772   90.0   90.0     0.0     0.0   90.0
-52.000   51.300     0.0     0.0     0.0     0.772   90.0   90.0     0.0     0.0   90.0
-52.000   51.400     0.0     0.0     0.0     0.773   90.0   90.0     0.0     0.0   90.0
-52.000   51.500     0.0     0.0     0.0     0.773   90.0   90.0     0.0     0.0   90.0
-52.000   51.600     0.0     0.0     0.0     0.774   90.0   90.0     0.0     0.0   90.0
-52.000   51.700     0.0     0.0     0.0     0.774   90.0   90.0     0.0     0.0   90.0
-52.000   51.800     0.0     0.0     0.0     0.774   90.0   90.0     0.0     0.0   90.0
-52.000   51.900     0.0     0.0     0.0     0.775   90.0   90.0     0.0     0.0   90.0
-52.000   52.000     0.0     0.0     0.0     0.775   90.0   90.0     0.0     0.0   90.0
-52.000   52.100     0.0     0.0     0.0     0.776   90.0   90.0     0.0     0.0   90.0
-52.000   52.200     0.0     0.0     0.0     0.776   90.0   90.0     0.0     0.0   90.0
-52.000   52.300     0.0     0.0     0.0     0.777   90.0   90.0     0.0     0.0   90.0
-52.000   52.400     0.0     0.0     0.0     0.777   90.0   90.0     0.0     0.0   90.0
-52.000   52.500     0.0     0.0     0.0     0.777   90.0   90.0     0.0     0.0   90.0
-52.000   52.600     0.0     0.0     0.0     0.778   90.0   90.0     0.0     0.0   90.0
-52.000   52.700     0.0     0.0     0.0     0.778   90.0   90.0     0.0     0.0   90.0
-52.000   52.800     0.0     0.0     0.0     0.779   90.0   90.0     0.0     0.0   90.0
-52.000   52.900     0.0     0.0     0.0     0.779   90.0   90.0     0.0     0.0   90.0
-52.000   53.000     0.0     0.0     0.0     0.779   90.0   90.0     0.0     0.0   90.0
-52.000   53.100     0.0     0.0     0.0     0.780   90.0   90.0     0.0     0.0   90.0
-52.000   53.200     0.0     0.0     0.0     0.780   90.0   90.0     0.0     0.0   90.0
-52.000   53.300     0.0     0.0     0.0     0.781   90.0   90.0     0.0     0.0   90.0
-52.000   53.400     0.0     0.0     0.0     0.781   90.0   90.0     0.0     0.0   90.0
-52.000   53.500     0.0     0.0     0.0     0.781   90.0   90.0     0.0     0.0   90.0
-52.000   53.600     0.0     0.0     0.0     0.782   90.0   90.0     0.0     0.0   90.0
-52.000   53.700     0.0     0.0     0.0     0.782   90.0   90.0     0.0     0.0   90.0
-52.000   53.800     0.0     0.0     0.0     0.783   90.0   90.0     0.0     0.0   90.0
-52.000   53.900     0.0     0.0     0.0     0.783   90.0   90.0     0.0     0.0   90.0
-52.000   54.000     0.0     0.0     0.0     0.783   90.0   90.0     0.0     0.0   90.0
-52.000   54.100     0.0     0.0     0.0     0.784   90.0   90.0     0.0     0.0   90.0
-52.000   54.200     0.0     0.0     0.0     0.784   90.0   90.0     0.0     0.0   90.0
-52.000   54.300     0.0     0.0     0.0     0.785   90.0   90.0     0.0     0.0   90.0
-52.000   54.400     0.0     0.0     0.0     0.785   90.0   90.0     0.0     0.0   90.0
-52.000   54.500     0.0     0.0     0.0     0.786   90.0   90.0     0.0     0.0   90.0
-52.000   54.600     0.0     0.0     0.0     0.786   90.0   90.0     0.0     0.0   90.0
-52.000   54.700     0.0     0.0     0.0     0.786   90.0   90.0     0.0     0.0   90.0
-52.000   54.800     0.0     0.0     0.0     0.787   90.0   90.0     0.0     0.0   90.0
-52.000   54.900     0.0     0.0     0.0     0.787   90.0   90.0     0.0     0.0   90.0
-52.000   55.000     0.0     0.0     0.0     0.788   90.0   90.0     0.0     0.0   90.0
-52.000   55.100     0.0     0.0     0.0     0.788   90.0   90.0     0.0     0.0   90.0
-52.000   55.200     0.0     0.0     0.0     0.788   90.0   90.0     0.0     0.0   90.0
-52.000   55.300     0.0     0.0     0.0     0.789   90.0   90.0     0.0     0.0   90.0
-52.000   55.400     0.0     0.0     0.0     0.789   90.0   90.0     0.0     0.0   90.0
-52.000   55.500     0.0     0.0     0.0     0.789   90.0   90.0     0.0     0.0   90.0
-51.900   22.000     0.0     0.0     0.0     0.663   90.0   90.0     0.0     0.0   90.0
-51.900   22.100     0.0     0.0     0.0     0.664   90.0   90.0     0.0     0.0   90.0
-51.900   22.200     0.0     0.0     0.0     0.664   90.0   90.0     0.0     0.0   90.0
-51.900   22.300     0.0     0.0     0.0     0.664   90.0   90.0     0.0     0.0   90.0
-51.900   22.400     0.0     0.0     0.0     0.665   90.0   90.0     0.0     0.0   90.0
-51.900   22.500     0.0     0.0     0.0     0.665   90.0   90.0     0.0     0.0   90.0
-51.900   22.600     0.0     0.0     0.0     0.666   90.0   90.0     0.0     0.0   90.0
-51.900   22.700     0.0     0.0     0.0     0.666   90.0   90.0     0.0     0.0   90.0
-51.900   22.800     0.0     0.0     0.0     0.666   90.0   90.0     0.0     0.0   90.0
-51.900   22.900     0.0     0.0     0.0     0.667   90.0   90.0     0.0     0.0   90.0
-51.900   23.000     0.0     0.0     0.0     0.667   90.0   90.0     0.0     0.0   90.0
-51.900   23.100     0.0     0.0     0.0     0.667   90.0   90.0     0.0     0.0   90.0
-51.900   23.200     0.0     0.0     0.0     0.668   90.0   90.0     0.0     0.0   90.0
-51.900   23.300     0.0     0.0     0.0     0.668   90.0   90.0     0.0     0.0   90.0
-51.900   23.400     0.0     0.0     0.0     0.669   90.0   90.0     0.0     0.0   90.0
-51.900   23.500     0.0     0.0     0.0     0.669   90.0   90.0     0.0     0.0   90.0
-51.900   23.600     0.0     0.0     0.0     0.669   90.0   90.0     0.0     0.0   90.0
-51.900   23.700     0.0     0.0     0.0     0.670   90.0   90.0     0.0     0.0   90.0
-51.900   23.800     0.0     0.0     0.0     0.670   90.0   90.0     0.0     0.0   90.0
-51.900   23.900     0.0     0.0     0.0     0.670   90.0   90.0     0.0     0.0   90.0
-51.900   24.000     0.0     0.0     0.0     0.671   90.0   90.0     0.0     0.0   90.0
-51.900   24.100     0.0     0.0     0.0     0.671   90.0   90.0     0.0     0.0   90.0
-51.900   24.200     0.0     0.0     0.0     0.672   90.0   90.0     0.0     0.0   90.0
-51.900   24.300     0.0     0.0     0.0     0.672   90.0   90.0     0.0     0.0   90.0
-51.900   24.400     0.0     0.0     0.0     0.672   90.0   90.0     0.0     0.0   90.0
-51.900   24.500     0.0     0.0     0.0     0.673   90.0   90.0     0.0     0.0   90.0
-51.900   24.600     0.0     0.0     0.0     0.673   90.0   90.0     0.0     0.0   90.0
-51.900   24.700     0.0     0.0     0.0     0.674   90.0   90.0     0.0     0.0   90.0
-51.900   24.800     0.0     0.0     0.0     0.674   90.0   90.0     0.0     0.0   90.0
-51.900   24.900     0.0     0.0     0.0     0.674   90.0   90.0     0.0     0.0   90.0
-51.900   25.000     0.0     0.0     0.0     0.675   90.0   90.0     0.0     0.0   90.0
-51.900   25.100     0.0     0.0     0.0     0.675   90.0   90.0     0.0     0.0   90.0
-51.900   25.200     0.0     0.0     0.0     0.675   90.0   90.0     0.0     0.0   90.0
-51.900   25.300     0.0     0.0     0.0     0.676   90.0   90.0     0.0     0.0   90.0
-51.900   25.400     0.0     0.0     0.0     0.676   90.0   90.0     0.0     0.0   90.0
-51.900   25.500     0.0     0.0     0.0     0.677   90.0   90.0     0.0     0.0   90.0
-51.900   25.600     0.0     0.0     0.0     0.677   90.0   90.0     0.0     0.0   90.0
-51.900   25.700     0.0     0.0     0.0     0.677   90.0   90.0     0.0     0.0   90.0
-51.900   25.800     0.0     0.0     0.0     0.678   90.0   90.0     0.0     0.0   90.0
-51.900   25.900     0.0     0.0     0.0     0.678   90.0   90.0     0.0     0.0   90.0
-51.900   26.000     0.0     0.0     0.0     0.678   90.0   90.0     0.0     0.0   90.0
-51.900   26.100     0.0     0.0     0.0     0.679   90.0   90.0     0.0     0.0   90.0
-51.900   26.200     0.0     0.0     0.0     0.679   90.0   90.0     0.0     0.0   90.0
-51.900   26.300     0.0     0.0     0.0     0.680   90.0   90.0     0.0     0.0   90.0
-51.900   26.400     0.0     0.0     0.0     0.680   90.0   90.0     0.0     0.0   90.0
-51.900   26.500     0.0     0.0     0.0     0.680   90.0   90.0     0.0     0.0   90.0
-51.900   26.600    -4.3     0.0    -0.6     0.580  181.8  163.9     0.1    -4.4  172.8
-51.900   26.700   -10.0     0.1     1.6     0.497   19.1   -1.2     0.3   -10.3  189.0
-51.900   26.800   -17.1     0.0     5.9     0.385   34.7   -0.0     1.9   -19.0  197.3
-51.900   26.900   -25.6    -0.2    11.6     0.199   42.0    0.5     4.3   -30.1  201.2
-51.900   27.000   -35.5    -0.5    18.1    -0.109   45.1    0.8     7.2   -43.1  203.0
-51.900   27.100   -67.5     1.1    20.3    -0.613   32.1   -1.5     6.7   -73.1  195.3
-51.900   27.200   -84.0     3.7    14.4    -1.386   23.8   -5.7     6.0   -86.3  189.1
-51.900   27.300   -84.9     4.3     5.2    -2.225   16.4   -9.8     4.6   -85.2  183.3
-51.900   27.400   -70.1     2.2    -2.3    -2.930  188.5  167.9     2.3   -70.2  178.2
-51.900   27.500   -39.9    -1.0    -3.1    -3.298  175.4  175.4    -0.7   -40.1  175.4
-51.900   27.600   -19.9    -3.3     0.8    -3.456    2.7    2.7    -3.3   -19.9  182.7
-51.900   27.700    -6.8    -4.2     3.0    -3.714   33.4   33.4    -2.2    -8.8  213.4
-51.900   27.800    -0.7    -3.2     2.9    -4.077   82.1   31.2     1.2    -5.1   56.7
-51.900   27.900    -1.6    -0.6    -0.3    -4.551  161.7  161.7    -0.5    -1.7  161.7
-51.900   28.000    -9.3     2.4    -7.4    -5.140  188.6  119.9     6.0   -12.8  154.3
-51.900   28.100    -4.1     1.4     2.3    -4.728   53.8  -14.2     2.2    -4.9  199.8
-51.900   28.200    -3.0    -2.5     1.6    -4.884   39.8   39.8    -1.2    -4.4  219.8
-51.900   28.300    -6.2    -3.5    -7.1    -5.395  164.5  116.1     2.4   -12.1  140.3
-51.900   28.400   -13.4     2.0   -21.6    -6.048  182.6  107.0    17.2   -28.6  144.8
-51.900   28.500   -24.6    15.8   -39.5    -6.627  190.7  106.4    39.9   -48.8  148.5
-51.900   28.600   -40.9    38.8   -72.1    -7.509  194.1  104.8    81.4   -83.4  149.5
-51.900   28.700   -46.5    61.7   -76.6    -6.285   19.9  105.3   101.4   -86.2  152.6
-51.900   28.800   -41.8    73.7   -62.5    -3.891   26.8  106.0   101.1   -69.1  156.4
-51.900   28.900   -26.7    70.7   -39.4    -1.266   35.8  105.2    84.7   -40.7  160.5
-51.900   29.000    -1.4    55.2   -16.9     0.653   56.9   92.3    59.9    -6.1  164.6
-51.900   29.100     3.8    35.4   -16.9     0.661   50.6   82.6    42.7    -3.5  156.6
-51.900   29.200     6.5    18.1   -12.9     0.665   42.4   71.7    26.4    -1.8  147.1
-51.900   29.300     6.8     6.4    -7.3     0.667   31.7   56.5    13.9    -0.7  134.1
-51.900   29.400     4.7     1.0    -2.2     0.668   18.6   31.8     5.7    -0.1  115.2
-51.900   29.500     0.0     0.0     0.0     0.671   90.0   90.0     0.0     0.0   90.0
-51.900   29.600     0.0    -0.0    -0.0     0.672  172.0   91.1     0.0    -0.0  110.4
-51.900   29.700    -0.0    -0.0    -0.0     0.672   -9.7   69.9     0.0    -0.0  140.3
-51.900   29.800     0.0     0.0    -0.0     0.673   74.9   74.9     0.0    -0.0  103.2
-51.900   29.900     0.0    -0.0     0.0     0.673   97.2  186.6     0.0    -0.0   64.7
-51.900   30.000     0.0     0.0     0.0     0.674   90.0   90.0     0.0     0.0   90.0
-51.900   30.100    -0.0    -0.0     0.0     0.674   58.9   58.9    -0.0    -0.0   60.9
-51.900   30.200     0.0    -0.0     0.0     0.675  108.2  193.8     0.0    -0.0   77.0
-51.900   30.300     0.0    -0.0    -0.0     0.675  163.8  117.9     0.0    -0.0  116.8
-51.900   30.400    -0.0     0.0    -0.0     0.676   65.6   87.3     0.0    -0.0  162.9
-51.900   30.500     0.0     0.0     0.0     0.676   90.0   90.0     0.0     0.0   90.0
-51.900   30.600    -0.0    -0.0    -0.0     0.677  152.9   91.2     0.0    -0.0  119.6
-51.900   30.700     0.0     0.0    -0.0     0.677   11.3   96.3     0.0    -0.0  135.0
-51.900   30.800    -0.0    -0.0    -0.0     0.678  188.6  118.7     0.0    -0.0  139.1
-51.900   30.900     0.0     0.0    -0.0     0.678   10.2   63.0     0.0     0.0  151.3
-51.900   31.000     0.0     0.0     0.0     0.678   90.0   90.0     0.0     0.0   90.0
-51.900   31.100    -0.0    -0.0     0.0     0.679   95.4   61.4     0.0    -0.0  217.1
-51.900   31.200     0.0    -0.0    -0.0     0.679  178.8  109.8     0.0    -0.0  125.0
-51.900   31.300     0.0    -0.0    -0.0     0.680  119.2   73.9     0.0    -0.0   91.8
-51.900   31.400     0.0     0.0     0.0     0.680  147.7  180.0     0.0    -0.0   48.6
-51.900   31.500     0.0     0.0     0.0     0.681   90.0   90.0     0.0     0.0   90.0
-51.900   31.600     0.0     0.0     0.0     0.681  101.0  188.9     0.0    -0.0  216.8
-51.900   31.700     0.0     0.0    -0.0     0.682   51.8  119.0     0.0    -0.0  140.1
-51.900   31.800    -0.0     0.0    -0.0     0.682  192.2  122.3     0.0    -0.0  162.3
-51.900   31.900    -0.0    -0.0    -0.0     0.683  167.4   77.4     0.0    -0.0  126.1
-51.900   32.000     0.0     0.0     0.0     0.683   90.0   90.0     0.0     0.0   90.0
-51.900   32.100    -0.0    -0.0    -0.0     0.684   24.9   24.9     0.0    -0.0  136.1
-51.900   32.200     0.0     0.0    -0.0     0.684    0.6    0.6     0.0     0.0  179.2
-51.900   32.300     0.0     0.0    -0.0     0.685   68.5   68.5     0.0    -0.0  132.5
-51.900   32.400    -0.0    -0.0    -0.0     0.685  172.1   99.9     0.0    -0.0  121.8
-51.900   32.500     0.0     0.0     0.0     0.686   90.0   90.0     0.0     0.0   90.0
-51.900   32.600     0.0     0.0    -0.0     0.686   57.9   82.5     0.0    -0.0  145.6
-51.900   32.700     0.0     0.0    -0.0     0.687  175.7  103.6     0.0    -0.0  124.2
-51.900   32.800    -0.0     0.0    -0.0     0.687  202.9  155.3     0.0    -0.0  179.4
-51.900   32.900     0.0     0.0     0.0     0.688  139.7  139.7     0.0    -0.0  208.8
-51.900   33.000     0.0     0.0     0.0     0.688   90.0   90.0     0.0     0.0   90.0
-51.900   33.100    -0.0     0.0    -0.0     0.689   31.4  110.9     0.0    -0.0  162.9
-51.900   33.200     0.0    -0.0    -0.0     0.689  146.9   99.3     0.0    -0.0  120.3
-51.900   33.300     0.0     0.0    -0.0     0.690   21.8  106.8     0.0    -0.0  139.3
-51.900   33.400    -0.0     0.0    -0.0     0.690  214.2  125.3     0.0    -0.0  158.2
-51.900   33.500     0.0     0.0     0.0     0.691   90.0   90.0     0.0     0.0   90.0
-51.900   33.600     0.0     0.0    -0.0     0.691   20.9  100.2     0.0    -0.0  140.0
-51.900   33.700    -0.0     0.0    -0.0     0.692   25.5  102.6     0.0    -0.0  150.4
-51.900   33.800     0.0    -0.0    -0.0     0.692   -2.5   69.6     0.0    -0.0  118.2
-51.900   33.900    -0.0    -0.0    -0.0     0.693  112.6  112.6     0.0    -0.0  126.7
-51.900   34.000     0.0     0.0     0.0     0.693   90.0   90.0     0.0     0.0   90.0
-51.900   34.100    -0.0    -0.0    -0.0     0.694  189.9  101.0    -0.0    -0.0  107.6
-51.900   34.200    -0.0    -0.0     0.0     0.694   92.9  182.3     0.0    -0.0   47.4
-51.900   34.300    -0.0     0.0    -0.0     0.695   45.9  118.7     0.0    -0.0  170.0
-51.900   34.400     0.0     0.0     0.0     0.695   96.5   96.5     0.0     0.0  188.5
-51.900   34.500     0.0     0.0     0.0     0.696   90.0   90.0     0.0     0.0   90.0
-51.900   34.600     0.0    -0.0    -0.0     0.696  129.8   84.2     0.0    -0.0  101.7
-51.900   34.700     0.0     0.0     0.0     0.697  107.5  107.5     0.0     0.0  206.9
-51.900   34.800    -0.0     0.0    -0.0     0.697    0.0   68.9     0.0    -0.0  135.2
-51.900   34.900     0.0    -0.0    -0.0     0.698  160.4   72.9     0.0    -0.0  131.6
-51.900   35.000     0.0     0.0     0.0     0.698   90.0   90.0     0.0     0.0   90.0
-51.900   35.100     0.0    -0.0    -0.0     0.698  131.3   66.1     0.0    -0.0   94.3
-51.900   35.200    -0.0     0.0    -0.0     0.699  137.9  137.9     0.0    -0.0  157.3
-51.900   35.300     0.0    -0.0     0.0     0.699  121.3  149.2     0.0    -0.0   75.4
-51.900   35.400    -0.0     0.0     0.0     0.700   60.7  -12.4     0.0    -0.0  202.0
-51.900   35.500     0.0     0.0     0.0     0.700   90.0   90.0     0.0     0.0   90.0
-51.900   35.600     0.0     0.0     0.0     0.701   62.1  134.7     0.0     0.0  188.9
-51.900   35.700    -0.0     0.0     0.0     0.701   60.5  150.4     0.0    -0.0  195.7
-51.900   35.800    -0.0     0.0    -0.0     0.702   30.6  109.2     0.0    -0.0  168.8
-51.900   35.900     0.0    -0.0    -0.0     0.702   13.8   81.0     0.0    -0.0  114.3
-51.900   36.000     0.0     0.0     0.0     0.703   90.0   90.0     0.0     0.0   90.0
-51.900   36.100     0.0    -0.0     0.0     0.703  117.7   40.0     0.0    -0.0   63.2
-51.900   36.200     0.0     0.0     0.0     0.704  105.6  185.9     0.0    -0.0   51.3
-51.900   36.300     0.0    -0.0    -0.0     0.704  168.2  168.2     0.0    -0.0  109.2
-51.900   36.400    -0.0    -0.0     0.0     0.705   78.4   78.4    -0.0    -0.0   61.8
-51.900   36.500     0.0     0.0     0.0     0.705   90.0   90.0     0.0     0.0   90.0
-51.900   36.600     0.0     0.0     0.0     0.706  109.6   63.0     0.0     0.0   48.2
-51.900   36.700     0.0     0.0    -0.0     0.706  139.3  112.8     0.0    -0.0  144.3
-51.900   36.800     0.0    -0.0    -0.0     0.707  160.5   94.5     0.0    -0.0  125.2
-51.900   36.900    -0.0     0.0    -0.0     0.707   28.0  110.8     0.0    -0.0  159.4
-51.900   37.000     0.0     0.0     0.0     0.708   90.0   90.0     0.0     0.0   90.0
-51.900   37.100     0.0    -0.0    -0.0     0.708   99.5   99.5     0.0    -0.0  111.4
-51.900   37.200     0.0    -0.0    -0.0     0.709  167.7  105.5     0.0    -0.0  121.4
-51.900   37.300    -0.0     0.0     0.0     0.709  157.4  157.4     0.0    -0.0  184.9
-51.900   37.400    -0.0    -0.0    -0.0     0.709  162.5  162.5    -0.0    -0.0  144.8
-51.900   37.500     0.0     0.0     0.0     0.710   90.0   90.0     0.0     0.0   90.0
-51.900   37.600     0.0     0.0    -0.0     0.710  211.0  129.4     0.0    -0.0  169.4
-51.900   37.700    -0.0     0.0    -0.0     0.711   47.4   70.4     0.0    -0.0  155.1
-51.900   37.800    -0.0     0.0    -0.0     0.711   88.4   88.4     0.0    -0.0  178.5
-51.900   37.900     0.0     0.0    -0.0     0.712   36.7   36.7     0.0     0.0  171.6
-51.900   38.000     0.0     0.0     0.0     0.712   90.0   90.0     0.0     0.0   90.0
-51.900   38.100     0.0     0.0    -0.0     0.713   -8.1   77.6     0.0    -0.0  149.6
-51.900   38.200    -0.0     0.0     0.0     0.713   60.1  144.7     0.0    -0.0  194.5
-51.900   38.300     0.0     0.0     0.0     0.714    4.0    4.0     0.0     0.0  182.9
-51.900   38.400    -0.0     0.0    -0.0     0.714   50.7  101.6     0.0    -0.0  153.0
-51.900   38.500     0.0     0.0     0.0     0.715   90.0   90.0     0.0     0.0   90.0
-51.900   38.600    -0.0    -0.0     0.0     0.715  176.8  176.8    -0.0    -0.0   65.9
-51.900   38.700    -0.0    -0.0    -0.0     0.716  125.4  125.4    -0.0    -0.0  136.6
-51.900   38.800    -0.0     0.0    -0.0     0.716   63.8   63.8     0.0    -0.0  171.8
-51.900   38.900    -0.0    -0.0    -0.0     0.717  134.1  101.1     0.0    -0.0  119.8
-51.900   39.000     0.0     0.0     0.0     0.717   90.0   90.0     0.0     0.0   90.0
-51.900   39.100    -0.0     0.0    -0.0     0.718  171.5   85.9     0.0    -0.0  152.9
-51.900   39.200    -0.0     0.0    -0.0     0.718   19.2   85.3     0.0    -0.0  153.5
-51.900   39.300     0.0     0.0     0.0     0.718  134.8  147.9     0.0    -0.0  217.8
-51.900   39.400     0.0    -0.0    -0.0     0.719  145.9   81.9     0.0    -0.0  109.8
-51.900   39.500     0.0     0.0     0.0     0.719   90.0   90.0     0.0     0.0   90.0
-51.900   39.600    -0.0     0.0     0.0     0.720   87.3  114.3     0.0    -0.0  197.4
-51.900   39.700     0.0     0.0    -0.0     0.720   19.9   19.9     0.0     0.0  172.5
-51.900   39.800     0.0    -0.0     0.0     0.721   93.3  164.9     0.0    -0.0   49.7
-51.900   39.900     0.0     0.0     0.0     0.721   69.8  127.5     0.0    -0.0   55.2
-51.900   40.000     0.0     0.0     0.0     0.722   90.0   90.0     0.0     0.0   90.0
-51.900   40.100     0.0    -0.0    -0.0     0.722  139.3   59.5     0.0    -0.0  123.2
-51.900   40.200     0.0    -0.0    -0.0     0.723  158.6   85.5     0.0    -0.0  107.7
-51.900   40.300     0.0    -0.0     0.0     0.723  106.0   32.0     0.0    -0.0   64.4
-51.900   40.400    -0.0     0.0     0.0     0.724  103.4  135.0     0.0    -0.0  200.5
-51.900   40.500     0.0     0.0     0.0     0.724   90.0   90.0     0.0     0.0   90.0
-51.900   40.600     0.0     0.0     0.0     0.725  138.7  196.7     0.0     0.0   68.2
-51.900   40.700    -0.0     0.0    -0.0     0.725  148.1   69.8     0.0    -0.0  168.4
-51.900   40.800     0.0    -0.0    -0.0     0.725  127.9   57.8     0.0    -0.0   94.0
-51.900   40.900    -0.0    -0.0    -0.0     0.726  169.1  104.4     0.0    -0.0  113.2
-51.900   41.000     0.0     0.0     0.0     0.726   90.0   90.0     0.0     0.0   90.0
-51.900   41.100    -0.0    -0.0    -0.0     0.727  185.7  154.3     0.0    -0.0  148.8
-51.900   41.200    -0.0     0.0    -0.0     0.727    4.2    4.2     0.0    -0.0  176.5
-51.900   41.300    -0.0     0.0     0.0     0.728   83.6  171.1     0.0    -0.0  211.0
-51.900   41.400    -0.0     0.0     0.0     0.728  128.6  128.6     0.0    -0.0  190.7
-51.900   41.500     0.0     0.0     0.0     0.729   90.0   90.0     0.0     0.0   90.0
-51.900   41.600    -0.0     0.0    -0.0     0.729  189.6  114.3     0.0    -0.0  143.7
-51.900   41.700    -0.0     0.0    -0.0     0.730  180.9  100.6     0.0    -0.0  145.6
-51.900   41.800     0.0     0.0     0.0     0.730  117.5  117.5     0.0     0.0  215.5
-51.900   41.900    -0.0     0.0    -0.0     0.731   65.4  108.0     0.0    -0.0  175.9
-51.900   42.000     0.0     0.0     0.0     0.731   90.0   90.0     0.0     0.0   90.0
-51.900   42.100    -0.0     0.0    -0.0     0.731   60.3   94.6     0.0    -0.0  167.6
-51.900   42.200     0.0     0.0    -0.0     0.732   42.3   57.7     0.0    -0.0  153.8
-51.900   42.300    -0.0    -0.0     0.0     0.732   93.5   31.0     0.0    -0.0  223.0
-51.900   42.400    -0.0    -0.0    -0.0     0.733    0.0   87.6    -0.0    -0.0  114.4
-51.900   42.500     0.0     0.0     0.0     0.733   90.0   90.0     0.0     0.0   90.0
-51.900   42.600     0.0     0.0    -0.0     0.734   65.6   98.8     0.0    -0.0  172.9
-51.900   42.700    -0.0    -0.0    -0.0     0.734  183.9  155.9    -0.0    -0.0  162.4
-51.900   42.800    -0.0     0.0     0.0     0.735   98.7   21.8     0.0    -0.0  221.0
-51.900   42.900     0.0    -0.0    -0.0     0.735  132.9   55.1     0.0    -0.0   94.9
-51.900   43.000     0.0     0.0     0.0     0.736   90.0   90.0     0.0     0.0   90.0
-51.900   43.100    -0.0     0.0    -0.0     0.736  172.5  113.9     0.0    -0.0  147.8
-51.900   43.200     0.0     0.0    -0.0     0.737    9.6   94.1     0.0    -0.0  135.5
-51.900   43.300     0.0     0.0     0.0     0.737  131.4  162.2     0.0     0.0  199.4
-51.900   43.400    -0.0    -0.0    -0.0     0.737   33.4  117.4    -0.0    -0.0  170.7
-51.900   43.500     0.0     0.0     0.0     0.738   90.0   90.0     0.0     0.0   90.0
-51.900   43.600     0.0    -0.0     0.0     0.738   61.5   61.5     0.0    -0.0   77.7
-51.900   43.700    -0.0    -0.0    -0.0     0.739  184.5  100.4     0.0    -0.0  135.4
-51.900   43.800     0.0    -0.0     0.0     0.739   99.6   22.1     0.0    -0.0   56.9
-51.900   43.900    -0.0     0.0    -0.0     0.740   85.8   85.8     0.0    -0.0  176.0
-51.900   44.000     0.0     0.0     0.0     0.740   90.0   90.0     0.0     0.0   90.0
-51.900   44.100     0.0    -0.0     0.0     0.741   70.4  138.0     0.0    -0.0   57.2
-51.900   44.200    -0.0     0.0    -0.0     0.741   51.3  103.2     0.0    -0.0  164.0
-51.900   44.300     0.0     0.0     0.0     0.741  127.8  127.8     0.0    -0.0   50.2
-51.900   44.400    -0.0    -0.0     0.0     0.742   77.4   77.4    -0.0    -0.0   86.0
-51.900   44.500     0.0     0.0     0.0     0.742   90.0   90.0     0.0     0.0   90.0
-51.900   44.600    -0.0     0.0    -0.0     0.743   44.3   44.3     0.0    -0.0  166.0
-51.900   44.700    -0.0     0.0    -0.0     0.743  174.6  117.6     0.0    -0.0  158.8
-51.900   44.800    -0.0     0.0     0.0     0.744   38.4  -32.4     0.0    -0.0  186.7
-51.900   44.900     0.0    -0.0    -0.0     0.744  159.3  113.5     0.0    -0.0  113.8
-51.900   45.000     0.0     0.0     0.0     0.745   90.0   90.0     0.0     0.0   90.0
-51.900   45.100     0.0     0.0     0.0     0.745   79.9    4.3     0.0    -0.0  220.7
-51.900   45.200    -0.0    -0.0    -0.0     0.746  137.0  137.0     0.0    -0.0  145.7
-51.900   45.300    -0.0     0.0     0.0     0.746   17.4   17.4     0.0    -0.0  219.1
-51.900   45.400    -0.0    -0.0     0.0     0.746  132.1  205.4     0.0    -0.0   73.0
-51.900   45.500     0.0     0.0     0.0     0.747   90.0   90.0     0.0     0.0   90.0
-51.900   45.600     0.0     0.0    -0.0     0.747   18.1   79.2     0.0    -0.0  158.7
-51.900   45.700     0.0     0.0    -0.0     0.748  190.5  114.0     0.0    -0.0  146.5
-51.900   45.800    -0.0     0.0     0.0     0.748   82.7  150.3     0.0    -0.0  198.0
-51.900   45.900    -0.0    -0.0    -0.0     0.749  172.1   90.8    -0.0    -0.0   98.2
-51.900   46.000     0.0     0.0     0.0     0.749   90.0   90.0     0.0     0.0   90.0
-51.900   46.100     0.0     0.0    -0.0     0.750  -11.0   44.5     0.0    -0.0  149.4
-51.900   46.200    -0.0     0.0     0.0     0.750  122.8   52.3     0.0    -0.0  181.6
-51.900   46.300     0.0     0.0     0.0     0.750  136.3  215.5     0.0     0.0  205.1
-51.900   46.400     0.0     0.0     0.0     0.751   77.7  132.4     0.0    -0.0  206.7
-51.900   46.500     0.0     0.0     0.0     0.751   90.0   90.0     0.0     0.0   90.0
-51.900   46.600    -0.0     0.0    -0.0     0.752  208.1  119.7     0.0    -0.0  146.3
-51.900   46.700     0.0    -0.0    -0.0     0.752   -8.6   60.9     0.0    -0.0  112.1
-51.900   46.800     0.0    -0.0    -0.0     0.753   59.9   59.9     0.0    -0.0  105.7
-51.900   46.900     0.0    -0.0    -0.0     0.753  166.1   80.0     0.0    -0.0  107.4
-51.900   47.000     0.0     0.0     0.0     0.753   90.0   90.0     0.0     0.0   90.0
-51.900   47.100     0.0    -0.0     0.0     0.754  112.4  153.7     0.0    -0.0   52.4
-51.900   47.200    -0.0     0.0    -0.0     0.754  178.8   89.1     0.0    -0.0  139.2
-51.900   47.300     0.0     0.0     0.0     0.755   62.5  132.4     0.0    -0.0   90.0
-51.900   47.400     0.0     0.0     0.0     0.755  100.3  100.3     0.0     0.0  217.1
-51.900   47.500     0.0     0.0     0.0     0.756   90.0   90.0     0.0     0.0   90.0
-51.900   47.600     0.0    -0.0    -0.0     0.756  -33.9   38.9     0.0    -0.0   92.5
-51.900   47.700    -0.0    -0.0     0.0     0.757   91.4  168.0     0.0    -0.0  203.5
-51.900   47.800    -0.0    -0.0    -0.0     0.757  129.6  129.6     0.0    -0.0  160.5
-51.900   47.900     0.0     0.0    -0.0     0.757  151.9  134.1     0.0    -0.0  134.8
-51.900   48.000     0.0     0.0     0.0     0.758   90.0   90.0     0.0     0.0   90.0
-51.900   48.100     0.0     0.0     0.0     0.758   50.2  136.6     0.0     0.0  183.0
-51.900   48.200    -0.0     0.0    -0.0     0.759   12.6   82.0     0.0    -0.0  151.8
-51.900   48.300    -0.0     0.0     0.0     0.759  107.1  191.1     0.0    -0.0  224.4
-51.900   48.400    -0.0     0.0    -0.0     0.760   48.4   92.4     0.0    -0.0  138.4
-51.900   48.500     0.0     0.0     0.0     0.760   90.0   90.0     0.0     0.0   90.0
-51.900   48.600    -0.0    -0.0    -0.0     0.760   16.6  105.9     0.0    -0.0  137.8
-51.900   48.700     0.0     0.0    -0.0     0.761   38.6  115.7     0.0     0.0  172.1
-51.900   48.800    -0.0     0.0     0.0     0.761   81.6  159.0     0.0    -0.0  208.4
-51.900   48.900     0.0     0.0     0.0     0.762   93.5   93.5     0.0     0.0  183.4
-51.900   49.000     0.0     0.0     0.0     0.762   90.0   90.0     0.0     0.0   90.0
-51.900   49.100     0.0     0.0    -0.0     0.763   28.9  107.2     0.0    -0.0  148.9
-51.900   49.200     0.0     0.0    -0.0     0.763   20.6   20.6     0.0     0.0  105.5
-51.900   49.300    -0.0     0.0     0.0     0.763   32.7    5.9     0.0    -0.0  190.1
-51.900   49.400     0.0     0.0    -0.0     0.764   11.2   66.6     0.0    -0.0  133.0
-51.900   49.500     0.0     0.0     0.0     0.764   90.0   90.0     0.0     0.0   90.0
-51.900   49.600    -0.0    -0.0    -0.0     0.765  174.1   94.4     0.0    -0.0  122.0
-51.900   49.700    -0.0     0.0    -0.0     0.765  191.0  111.0     0.0    -0.0  151.2
-51.900   49.800     0.0     0.0    -0.0     0.766  147.3  147.3     0.0     0.0  132.8
-51.900   49.900     0.0    -0.0     0.0     0.766  109.2   35.8     0.0    -0.0   61.9
-51.900   50.000     0.0     0.0     0.0     0.766   90.0   90.0     0.0     0.0   90.0
-51.900   50.100    -0.0     0.0    -0.0     0.767    3.9   66.0     0.0    -0.0  143.7
-51.900   50.200    -0.0     0.0    -0.0     0.767  145.0  145.0     0.0    -0.0  153.3
-51.900   50.300     0.0     0.0     0.0     0.768  125.6  125.6     0.0     0.0   45.2
-51.900   50.400     0.0     0.0     0.0     0.768  117.2  117.2     0.0    -0.0   48.7
-51.900   50.500     0.0     0.0     0.0     0.769   90.0   90.0     0.0     0.0   90.0
-51.900   50.600    -0.0     0.0    -0.0     0.769    9.2   85.5     0.0    -0.0  144.6
-51.900   50.700    -0.0     0.0    -0.0     0.769   -3.8   78.6     0.0    -0.0  139.2
-51.900   50.800     0.0    -0.0     0.0     0.770  108.7   27.6     0.0    -0.0   70.8
-51.900   50.900    -0.0    -0.0    -0.0     0.770  136.7  136.7    -0.0    -0.0   97.2
-51.900   51.000     0.0     0.0     0.0     0.771   90.0   90.0     0.0     0.0   90.0
-51.900   51.100     0.0     0.0    -0.0     0.771   78.2   78.2     0.0    -0.0  167.6
-51.900   51.200    -0.0     0.0    -0.0     0.772   29.9  112.1     0.0    -0.0  165.8
-51.900   51.300     0.0     0.0    -0.0     0.772   26.5   26.5     0.0     0.0  179.4
-51.900   51.400     0.0    -0.0    -0.0     0.772  137.3  119.5     0.0    -0.0  118.8
-51.900   51.500     0.0     0.0     0.0     0.773   90.0   90.0     0.0     0.0   90.0
-51.900   51.600     0.0     0.0    -0.0     0.773   64.4  115.6     0.0     0.0  180.0
-51.900   51.700     0.0    -0.0    -0.0     0.774  -23.5   58.0     0.0    -0.0  111.8
-51.900   51.800     0.0     0.0     0.0     0.774  142.4  142.4     0.0     0.0  218.4
-51.900   51.900    -0.0     0.0     0.0     0.774  100.8   32.5     0.0    -0.0  209.6
-51.900   52.000     0.0     0.0     0.0     0.775   90.0   90.0     0.0     0.0   90.0
-51.900   52.100     0.0     0.0    -0.0     0.775  187.6  103.5     0.0    -0.0  128.2
-51.900   52.200    -0.0     0.0    -0.0     0.776  176.0   94.3     0.0    -0.0  145.5
-51.900   52.300    -0.0    -0.0     0.0     0.776   67.1   34.9     0.0    -0.0   46.2
-51.900   52.400    -0.0     0.0     0.0     0.777   73.6  127.9     0.0    -0.0  189.5
-51.900   52.500     0.0     0.0     0.0     0.777   90.0   90.0     0.0     0.0   90.0
-51.900   52.600     0.0     0.0    -0.0     0.777   25.1  105.1     0.0    -0.0  145.6
-51.900   52.700    -0.0    -0.0    -0.0     0.778    2.9   79.0     0.0    -0.0  147.0
-51.900   52.800    -0.0     0.0    -0.0     0.778  213.6  135.7     0.0    -0.0  176.9
-51.900   52.900     0.0    -0.0     0.0     0.779  128.6   41.5     0.0    -0.0   86.6
-51.900   53.000     0.0     0.0     0.0     0.779   90.0   90.0     0.0     0.0   90.0
-51.900   53.100     0.0    -0.0     0.0     0.779   95.1   55.9     0.0    -0.0   68.3
-51.900   53.200     0.0     0.0     0.0     0.780  126.7  126.7     0.0    -0.0  218.1
-51.900   53.300     0.0    -0.0    -0.0     0.780  159.4   73.9     0.0    -0.0  124.7
-51.900   53.400     0.0     0.0     0.0     0.781  138.1  201.4     0.0    -0.0   76.5
-51.900   53.500     0.0     0.0     0.0     0.781   90.0   90.0     0.0     0.0   90.0
-51.900   53.600    -0.0    -0.0     0.0     0.781  102.2  102.2    -0.0    -0.0   69.6
-51.900   53.700     0.0     0.0    -0.0     0.782    8.9   57.7     0.0    -0.0  120.7
-51.900   53.800     0.0    -0.0    -0.0     0.782  -32.9   40.3     0.0    -0.0  101.0
-51.900   53.900     0.0    -0.0     0.0     0.783  105.1   49.0     0.0    -0.0   81.8
-51.900   54.000     0.0     0.0     0.0     0.783   90.0   90.0     0.0     0.0   90.0
-51.900   54.100    -0.0     0.0    -0.0     0.783  138.5   89.2     0.0    -0.0  172.6
-51.900   54.200    -0.0     0.0    -0.0     0.784   29.9  112.2     0.0    -0.0  138.2
-51.900   54.300     0.0    -0.0     0.0     0.784   56.7    0.0     0.0    -0.0   76.9
-51.900   54.400     0.0     0.0     0.0     0.785   49.5  -40.5     0.0     0.0  186.6
-51.900   54.500     0.0     0.0     0.0     0.785   90.0   90.0     0.0     0.0   90.0
-51.900   54.600    -0.0     0.0     0.0     0.785   27.9   27.9     0.0    -0.0  195.0
-51.900   54.700     0.0     0.0    -0.0     0.786   86.0   86.0     0.0     0.0  108.6
-51.900   54.800     0.0     0.0    -0.0     0.786   40.5   44.2     0.0    -0.0  139.4
-51.900   54.900    -0.0     0.0    -0.0     0.787   24.2   89.4     0.0    -0.0  140.5
-51.900   55.000     0.0     0.0     0.0     0.787   90.0   90.0     0.0     0.0   90.0
-51.900   55.100    -0.0     0.0     0.0     0.787   55.1  137.0     0.0    -0.0  186.0
-51.900   55.200     0.0     0.0    -0.0     0.788   21.7   73.1     0.0    -0.0  125.3
-51.900   55.300     0.0    -0.0     0.0     0.788   59.1  147.8     0.0    -0.0   80.8
-51.900   55.400    -0.0    -0.0    -0.0     0.789   91.7   91.7    -0.0    -0.0   91.3
-51.900   55.500     0.0     0.0     0.0     0.789   90.0   90.0     0.0     0.0   90.0
-51.800   22.000     0.0     0.0     0.0     0.663   90.0   90.0     0.0     0.0   90.0
-51.800   22.100     0.0     0.0     0.0     0.663   90.0   90.0     0.0     0.0   90.0
-51.800   22.200     0.0     0.0     0.0     0.663   90.0   90.0     0.0     0.0   90.0
-51.800   22.300     0.0     0.0     0.0     0.664   90.0   90.0     0.0     0.0   90.0
-51.800   22.400     0.0     0.0     0.0     0.664   90.0   90.0     0.0     0.0   90.0
-51.800   22.500     0.0     0.0     0.0     0.664   90.0   90.0     0.0     0.0   90.0
-51.800   22.600     0.0     0.0     0.0     0.665   90.0   90.0     0.0     0.0   90.0
-51.800   22.700     0.0     0.0     0.0     0.665   90.0   90.0     0.0     0.0   90.0
-51.800   22.800     0.0     0.0     0.0     0.666   90.0   90.0     0.0     0.0   90.0
-51.800   22.900     0.0     0.0     0.0     0.666   90.0   90.0     0.0     0.0   90.0
-51.800   23.000     0.0     0.0     0.0     0.666   90.0   90.0     0.0     0.0   90.0
-51.800   23.100     0.0     0.0     0.0     0.667   90.0   90.0     0.0     0.0   90.0
-51.800   23.200     0.0     0.0     0.0     0.667   90.0   90.0     0.0     0.0   90.0
-51.800   23.300     0.0     0.0     0.0     0.668   90.0   90.0     0.0     0.0   90.0
-51.800   23.400     0.0     0.0     0.0     0.668   90.0   90.0     0.0     0.0   90.0
-51.800   23.500     0.0     0.0     0.0     0.668   90.0   90.0     0.0     0.0   90.0
-51.800   23.600     0.0     0.0     0.0     0.669   90.0   90.0     0.0     0.0   90.0
-51.800   23.700     0.0     0.0     0.0     0.669   90.0   90.0     0.0     0.0   90.0
-51.800   23.800     0.0     0.0     0.0     0.669   90.0   90.0     0.0     0.0   90.0
-51.800   23.900     0.0     0.0     0.0     0.670   90.0   90.0     0.0     0.0   90.0
-51.800   24.000     0.0     0.0     0.0     0.670   90.0   90.0     0.0     0.0   90.0
-51.800   24.100     0.0     0.0     0.0     0.671   90.0   90.0     0.0     0.0   90.0
-51.800   24.200     0.0     0.0     0.0     0.671   90.0   90.0     0.0     0.0   90.0
-51.800   24.300     0.0     0.0     0.0     0.671   90.0   90.0     0.0     0.0   90.0
-51.800   24.400     0.0     0.0     0.0     0.672   90.0   90.0     0.0     0.0   90.0
-51.800   24.500     0.0     0.0     0.0     0.672   90.0   90.0     0.0     0.0   90.0
-51.800   24.600     0.0     0.0     0.0     0.672   90.0   90.0     0.0     0.0   90.0
-51.800   24.700     0.0     0.0     0.0     0.673   90.0   90.0     0.0     0.0   90.0
-51.800   24.800     0.0     0.0     0.0     0.673   90.0   90.0     0.0     0.0   90.0
-51.800   24.900     0.0     0.0     0.0     0.674   90.0   90.0     0.0     0.0   90.0
-51.800   25.000     0.0     0.0     0.0     0.674   90.0   90.0     0.0     0.0   90.0
-51.800   25.100     0.0     0.0     0.0     0.674   90.0   90.0     0.0     0.0   90.0
-51.800   25.200     0.0     0.0     0.0     0.675   90.0   90.0     0.0     0.0   90.0
-51.800   25.300     0.0     0.0     0.0     0.675   90.0   90.0     0.0     0.0   90.0
-51.800   25.400     0.0     0.0     0.0     0.675   90.0   90.0     0.0     0.0   90.0
-51.800   25.500     0.0     0.0     0.0     0.676   90.0   90.0     0.0     0.0   90.0
-51.800   25.600     0.0     0.0     0.0     0.676   90.0   90.0     0.0     0.0   90.0
-51.800   25.700     0.0     0.0     0.0     0.677   90.0   90.0     0.0     0.0   90.0
-51.800   25.800     0.0     0.0     0.0     0.677   90.0   90.0     0.0     0.0   90.0
-51.800   25.900     0.0     0.0     0.0     0.677   90.0   90.0     0.0     0.0   90.0
-51.800   26.000     0.0     0.0     0.0     0.678   90.0   90.0     0.0     0.0   90.0
-51.800   26.100     0.0     0.0     0.0     0.678   90.0   90.0     0.0     0.0   90.0
-51.800   26.200     0.0     0.0     0.0     0.678   90.0   90.0     0.0     0.0   90.0
-51.800   26.300     0.0     0.0     0.0     0.679   90.0   90.0     0.0     0.0   90.0
-51.800   26.400     0.0     0.0     0.0     0.679   90.0   90.0     0.0     0.0   90.0
-51.800   26.500     0.0     0.0     0.0     0.680   90.0   90.0     0.0     0.0   90.0
-51.800   26.600    -1.5     0.4    -0.6     0.617  194.7  135.1     0.6    -1.7  164.9
-51.800   26.700    -3.9     1.0     0.6     0.577   35.0  -20.1     1.1    -3.9  187.4
-51.800   26.800    -6.9     1.1     3.3     0.515   48.0   -8.3     2.3    -8.1  199.9
-51.800   26.900   -10.8     0.6     7.3     0.389   54.2   -2.2     4.1   -14.3  206.0
-51.800   27.000   -15.4    -0.5    12.1     0.154   57.2    1.1     6.3   -22.1  209.1
-51.800   27.100   -52.1     0.8    16.8    -0.160   33.8   -1.3     5.7   -57.0  196.2
-51.800   27.200   -72.0     3.4    11.3    -1.024   23.0   -6.4     5.1   -73.6  188.3
-51.800   27.300   -74.9     4.3     1.4    -2.080   14.6  -12.5     4.4   -74.9  181.0
-51.800   27.400   -61.0     2.6    -6.7    -2.969  187.1  161.1     3.3   -61.7  174.1
-51.800   27.500   -30.2    -0.3    -6.9    -3.333  178.8  156.4     1.2   -31.8  167.6
-51.800   27.600   -10.9    -2.3    -3.2    -3.390  161.4  161.4    -1.2   -12.0  161.4
-51.800   27.700     1.0    -3.1    -1.2    -3.468  137.6   73.8     1.3    -3.4  105.7
-51.800   27.800     5.5    -2.1    -1.9    -3.627  -19.9   46.5     5.9    -2.5  103.3
-51.800   27.900     2.6     0.4    -6.2    -3.932    2.0   78.1     7.8    -4.8  130.0
-51.800   28.000    -7.6     3.5   -15.0    -4.443  186.4  103.9    13.9   -18.1  145.1
-51.800   28.100    -3.2     2.6   -12.3    -4.225  185.9   97.4    12.3   -12.9  141.7
-51.800   28.200    -4.0    -1.0   -14.8    -4.243  178.0   97.7    12.4   -17.4  137.9
-51.800   28.300    -9.9    -1.9   -21.2    -4.423  177.4  103.3    15.6   -27.4  140.4
-51.800   28.400   -21.0     3.5   -29.8    -4.689  183.3  109.0    23.5   -40.9  146.2
-51.800   28.500   -37.1    16.9   -39.3    -4.965  191.1  113.3    37.6   -57.8  152.2
-51.800   28.600   -66.5    44.8   -56.1    -5.540  198.4  116.3    68.2   -89.9  157.4
-51.800   28.700   -78.4    78.1   -56.9    -5.040  207.0  117.0    96.6   -96.9  162.0
-51.800   28.800   -73.0    99.8   -47.5    -3.883   34.5  116.7   112.0   -85.2  165.6
-51.800   28.900   -50.3   101.4   -34.0    -2.486   41.9  114.0   108.7   -57.6  167.9
-51.800   29.000   -10.3    82.6   -22.2    -1.268   54.5   99.9    87.7   -15.4  167.2
-51.800   29.100     2.4    54.3   -25.9    -1.103   47.9   87.2    65.0    -8.2  157.5
-51.800   29.200     9.9    28.5   -21.3    -0.637   39.7   74.0    42.4    -4.0  146.8
-51.800   29.300    12.0    10.5   -12.7    -0.061   29.6   57.2    23.9    -1.4  133.4
-51.800   29.400     8.7     1.8    -4.2     0.438   17.5   32.9    10.6    -0.2  115.2
-51.800   29.500     0.0     0.0     0.0     0.670   90.0   90.0     0.0     0.0   90.0
-51.800   29.600     0.0     0.0     0.0     0.671  141.2  141.2     0.0    -0.0  212.5
-51.800   29.700     0.0     0.0    -0.0     0.671   58.7   58.7     0.0    -0.0  140.4
-51.800   29.800     0.0    -0.0    -0.0     0.672   71.8   71.8     0.0    -0.0  104.6
-51.800   29.900     0.0     0.0    -0.0     0.672   36.9   36.9     0.0    -0.0  149.2
-51.800   30.000     0.0     0.0     0.0     0.673   90.0   90.0     0.0     0.0   90.0
-51.800   30.100     0.0     0.0     0.0     0.673   69.5   69.5     0.0     0.0  218.5
-51.800   30.200     0.0    -0.0     0.0     0.674   80.6   23.4     0.0    -0.0   63.3
-51.800   30.300     0.0     0.0    -0.0     0.674   82.3   82.3     0.0    -0.0  170.9
-51.800   30.400    -0.0    -0.0    -0.0     0.675  163.2  163.2    -0.0    -0.0   93.4
-51.800   30.500     0.0     0.0     0.0     0.675   90.0   90.0     0.0     0.0   90.0
-51.800   30.600     0.0     0.0    -0.0     0.676  114.9  114.9     0.0     0.0  128.4
-51.800   30.700    -0.0     0.0    -0.0     0.676   76.4   84.5     0.0    -0.0  175.4
-51.800   30.800    -0.0     0.0    -0.0     0.677    5.3   39.9     0.0    -0.0  165.6
-51.800   30.900     0.0    -0.0    -0.0     0.677  -18.1   65.5     0.0    -0.0  113.0
-51.800   31.000     0.0     0.0     0.0     0.678   90.0   90.0     0.0     0.0   90.0
-51.800   31.100    -0.0    -0.0     0.0     0.678   92.8  145.8     0.0    -0.0   52.6
-51.800   31.200     0.0    -0.0    -0.0     0.679  118.8  118.8     0.0    -0.0  107.3
-51.800   31.300     0.0    -0.0     0.0     0.679  122.7   48.6     0.0    -0.0   79.2
-51.800   31.400    -0.0     0.0    -0.0     0.680   54.0  115.0     0.0    -0.0  157.9
-51.800   31.500     0.0     0.0     0.0     0.680   90.0   90.0     0.0     0.0   90.0
-51.800   31.600     0.0    -0.0    -0.0     0.681  155.8  155.8     0.0    -0.0  110.6
-51.800   31.700     0.0     0.0    -0.0     0.681   77.9   77.9     0.0     0.0  173.1
-51.800   31.800     0.0     0.0     0.0     0.682   64.9  130.0     0.0     0.0   74.3
-51.800   31.900    -0.0     0.0     0.0     0.682   86.4  132.8     0.0    -0.0  192.2
-51.800   32.000     0.0     0.0     0.0     0.683   90.0   90.0     0.0     0.0   90.0
-51.800   32.100     0.0    -0.0    -0.0     0.683  135.0  135.0     0.0    -0.0   95.6
-51.800   32.200     0.0     0.0     0.0     0.684   79.5  120.6     0.0    -0.0  215.3
-51.800   32.300     0.0    -0.0     0.0     0.684   84.2   84.2     0.0    -0.0   85.6
-51.800   32.400     0.0    -0.0    -0.0     0.685  144.2   65.1     0.0    -0.0  108.7
-51.800   32.500     0.0     0.0     0.0     0.685   90.0   90.0     0.0     0.0   90.0
-51.800   32.600    -0.0     0.0     0.0     0.686   72.0  153.4     0.0    -0.0  208.0
-51.800   32.700     0.0    -0.0     0.0     0.686  117.3  170.7     0.0    -0.0   53.6
-51.800   32.800    -0.0     0.0     0.0     0.687  121.8  121.8     0.0    -0.0  200.5
-51.800   32.900     0.0     0.0    -0.0     0.687   45.0   45.0     0.0    -0.0  169.3
-51.800   33.000     0.0     0.0     0.0     0.688   90.0   90.0     0.0     0.0   90.0
-51.800   33.100    -0.0     0.0    -0.0     0.688  157.9  114.8     0.0    -0.0  163.0
-51.800   33.200     0.0    -0.0     0.0     0.689   60.2    6.6     0.0    -0.0   54.0
-51.800   33.300     0.0    -0.0     0.0     0.689  107.0   52.1     0.0    -0.0   69.7
-51.800   33.400     0.0     0.0    -0.0     0.690  200.5  113.8     0.0    -0.0  158.4
-51.800   33.500     0.0     0.0     0.0     0.690   90.0   90.0     0.0     0.0   90.0
-51.800   33.600    -0.0     0.0     0.0     0.691    1.2    1.2     0.0    -0.0  180.8
-51.800   33.700    -0.0     0.0     0.0     0.691   68.4  136.2     0.0    -0.0  210.3
-51.800   33.800    -0.0    -0.0     0.0     0.692   99.2  183.8     0.0    -0.0   47.1
-51.800   33.900     0.0    -0.0    -0.0     0.692  -37.7   44.8     0.0    -0.0   93.6
-51.800   34.000     0.0     0.0     0.0     0.693   90.0   90.0     0.0     0.0   90.0
-51.800   34.100    -0.0    -0.0     0.0     0.693   90.8  105.0    -0.0    -0.0   71.6
-51.800   34.200    -0.0     0.0     0.0     0.693   54.9  128.3     0.0    -0.0  181.5
-51.800   34.300     0.0    -0.0     0.0     0.694   87.9   50.2     0.0    -0.0   53.6
-51.800   34.400    -0.0     0.0     0.0     0.694   84.0  128.5     0.0    -0.0  196.7
-51.800   34.500     0.0     0.0     0.0     0.695   90.0   90.0     0.0     0.0   90.0
-51.800   34.600    -0.0     0.0    -0.0     0.695   57.5  108.5     0.0    -0.0  168.9
-51.800   34.700     0.0    -0.0     0.0     0.696   53.5   53.5     0.0    -0.0   56.4
-51.800   34.800    -0.0     0.0     0.0     0.696  111.5  169.7     0.0    -0.0  185.2
-51.800   34.900     0.0    -0.0    -0.0     0.697  134.1   74.8     0.0    -0.0  101.3
-51.800   35.000     0.0     0.0     0.0     0.697   90.0   90.0     0.0     0.0   90.0
-51.800   35.100     0.0    -0.0     0.0     0.698   93.0   56.2     0.0    -0.0   83.0
-51.800   35.200     0.0     0.0    -0.0     0.698  170.2  170.2     0.0     0.0  125.5
-51.800   35.300     0.0     0.0    -0.0     0.699   -8.6   77.6     0.0    -0.0  123.4
-51.800   35.400     0.0    -0.0    -0.0     0.699  143.7   84.0     0.0    -0.0  107.6
-51.800   35.500     0.0     0.0     0.0     0.700   90.0   90.0     0.0     0.0   90.0
-51.800   35.600     0.0    -0.0    -0.0     0.700  127.4   69.9     0.0    -0.0   95.5
-51.800   35.700    -0.0     0.0     0.0     0.701   91.4   91.4     0.0    -0.0  184.5
-51.800   35.800     0.0     0.0     0.0     0.701   71.3   40.8     0.0    -0.0   48.1
-51.800   35.900    -0.0     0.0     0.0     0.702   40.2  -26.8     0.0    -0.0  194.5
-51.800   36.000     0.0     0.0     0.0     0.702   90.0   90.0     0.0     0.0   90.0
-51.800   36.100    -0.0     0.0    -0.0     0.703   31.9   72.5     0.0    -0.0  151.5
-51.800   36.200     0.0     0.0     0.0     0.703   92.0   92.0     0.0     0.0  182.8
-51.800   36.300     0.0    -0.0    -0.0     0.704  -11.3   55.7     0.0    -0.0  108.4
-51.800   36.400     0.0     0.0    -0.0     0.704   43.6  124.2     0.0    -0.0  171.3
-51.800   36.500     0.0     0.0     0.0     0.705   90.0   90.0     0.0     0.0   90.0
-51.800   36.600     0.0     0.0     0.0     0.705   76.9  119.6     0.0    -0.0  191.1
-51.800   36.700     0.0     0.0     0.0     0.706   89.0    7.4     0.0    -0.0  202.3
-51.800   36.800     0.0     0.0    -0.0     0.706  195.8  105.8     0.0    -0.0  133.4
-51.800   36.900    -0.0     0.0    -0.0     0.707  186.8  112.9     0.0    -0.0  149.8
-51.800   37.000     0.0     0.0     0.0     0.707   90.0   90.0     0.0     0.0   90.0
-51.800   37.100     0.0     0.0     0.0     0.707   66.5  121.6     0.0     0.0  182.5
-51.800   37.200    -0.0     0.0     0.0     0.708   66.0  125.4     0.0    -0.0  188.2
-51.800   37.300    -0.0    -0.0    -0.0     0.708  146.3  146.3     0.0    -0.0  148.9
-51.800   37.400     0.0    -0.0     0.0     0.709   35.5  -14.8     0.0    -0.0   79.2
-51.800   37.500     0.0     0.0     0.0     0.709   90.0   90.0     0.0     0.0   90.0
-51.800   37.600    -0.0     0.0    -0.0     0.710  191.7  142.2     0.0    -0.0  169.1
-51.800   37.700     0.0     0.0    -0.0     0.710   38.2  112.8     0.0    -0.0  136.5
-51.800   37.800     0.0    -0.0    -0.0     0.711  152.4  152.4     0.0    -0.0   99.9
-51.800   37.900     0.0     0.0    -0.0     0.711   41.7   41.7     0.0    -0.0  115.6
-51.800   38.000     0.0     0.0     0.0     0.712   90.0   90.0     0.0     0.0   90.0
-51.800   38.100    -0.0     0.0     0.0     0.712   53.4   -9.6     0.0    -0.0  198.7
-51.800   38.200     0.0     0.0     0.0     0.713   63.9  -20.1     0.0    -0.0  198.7
-51.800   38.300    -0.0    -0.0    -0.0     0.713  131.5   62.9    -0.0    -0.0  140.2
-51.800   38.400     0.0    -0.0    -0.0     0.714  108.4   89.1     0.0    -0.0  105.1
-51.800   38.500     0.0     0.0     0.0     0.714   90.0   90.0     0.0     0.0   90.0
-51.800   38.600    -0.0    -0.0     0.0     0.715  108.8   67.2    -0.0    -0.0   87.1
-51.800   38.700     0.0    -0.0     0.0     0.715   98.5   18.7     0.0    -0.0   46.8
-51.800   38.800    -0.0    -0.0    -0.0     0.716   96.5   96.5    -0.0    -0.0  105.1
-51.800   38.900    -0.0     0.0     0.0     0.716   58.0  145.7     0.0    -0.0  213.9
-51.800   39.000     0.0     0.0     0.0     0.716   90.0   90.0     0.0     0.0   90.0
-51.800   39.100    -0.0    -0.0    -0.0     0.717  -23.0   49.8     0.0    -0.0  107.7
-51.800   39.200    -0.0    -0.0     0.0     0.717   87.5   78.2    -0.0    -0.0   78.5
-51.800   39.300    -0.0     0.0    -0.0     0.718   64.1  103.0     0.0    -0.0  176.7
-51.800   39.400    -0.0    -0.0    -0.0     0.718  172.5  116.5     0.0    -0.0  116.3
-51.800   39.500     0.0     0.0     0.0     0.719   90.0   90.0     0.0     0.0   90.0
-51.800   39.600     0.0     0.0     0.0     0.719   91.5  156.4     0.0    -0.0  222.6
-51.800   39.700     0.0    -0.0     0.0     0.720  113.9   52.4     0.0    -0.0   85.4
-51.800   39.800     0.0     0.0     0.0     0.720  177.7  177.7     0.0    -0.0  182.4
-51.800   39.900     0.0     0.0    -0.0     0.721   12.2   64.0     0.0    -0.0  139.2
-51.800   40.000     0.0     0.0     0.0     0.721   90.0   90.0     0.0     0.0   90.0
-51.800   40.100     0.0    -0.0    -0.0     0.722   31.1   85.3     0.0    -0.0  125.4
-51.800   40.200     0.0    -0.0    -0.0     0.722   64.5   96.3     0.0    -0.0  109.7
-51.800   40.300     0.0    -0.0    -0.0     0.723  194.2  131.2     0.0    -0.0  119.1
-51.800   40.400     0.0    -0.0    -0.0     0.723  138.5   69.1     0.0    -0.0  112.2
-51.800   40.500     0.0     0.0     0.0     0.724   90.0   90.0     0.0     0.0   90.0
-51.800   40.600    -0.0     0.0    -0.0     0.724   34.0   76.9     0.0    -0.0  163.8
-51.800   40.700     0.0     0.0    -0.0     0.724   70.9   70.9     0.0    -0.0  134.6
-51.800   40.800     0.0    -0.0     0.0     0.725   59.5  -24.7     0.0    -0.0   73.5
-51.800   40.900    -0.0     0.0     0.0     0.725  101.1  101.1     0.0    -0.0  194.1
-51.800   41.000     0.0     0.0     0.0     0.726   90.0   90.0     0.0     0.0   90.0
-51.800   41.100     0.0    -0.0     0.0     0.726   84.9   84.9     0.0    -0.0   84.5
-51.800   41.200     0.0     0.0    -0.0     0.727   66.7   68.8     0.0    -0.0  151.5
-51.800   41.300     0.0    -0.0    -0.0     0.727  113.1  113.1     0.0    -0.0   97.4
-51.800   41.400     0.0    -0.0    -0.0     0.728  138.3   90.0     0.0    -0.0  128.3
-51.800   41.500     0.0     0.0     0.0     0.728   90.0   90.0     0.0     0.0   90.0
-51.800   41.600     0.0    -0.0    -0.0     0.729   80.0   80.0     0.0    -0.0  105.0
-51.800   41.700    -0.0    -0.0    -0.0     0.729  115.3  115.3    -0.0    -0.0  125.7
-51.800   41.800     0.0    -0.0    -0.0     0.730   32.3   78.8     0.0    -0.0  104.4
-51.800   41.900    -0.0     0.0    -0.0     0.730   75.6   84.9     0.0    -0.0  171.3
-51.800   42.000     0.0     0.0     0.0     0.730   90.0   90.0     0.0     0.0   90.0
-51.800   42.100    -0.0     0.0     0.0     0.731   76.2   76.2     0.0    -0.0  187.1
-51.800   42.200    -0.0    -0.0     0.0     0.731   81.3   15.8     0.0    -0.0   55.7
-51.800   42.300     0.0     0.0     0.0     0.732  137.1  137.1     0.0     0.0  205.6
-51.800   42.400     0.0    -0.0     0.0     0.732   87.3   87.3     0.0    -0.0   86.3
-51.800   42.500     0.0     0.0     0.0     0.733   90.0   90.0     0.0     0.0   90.0
-51.800   42.600     0.0     0.0    -0.0     0.733  180.0  109.6     0.0    -0.0  132.5
-51.800   42.700    -0.0     0.0     0.0     0.734  107.7  107.7     0.0    -0.0  187.7
-51.800   42.800    -0.0     0.0    -0.0     0.734  -28.7   51.7     0.0    -0.0  167.7
-51.800   42.900     0.0     0.0    -0.0     0.735   65.9   82.5     0.0     0.0  146.9
-51.800   43.000     0.0     0.0     0.0     0.735   90.0   90.0     0.0     0.0   90.0
-51.800   43.100    -0.0     0.0     0.0     0.736  143.7  212.3     0.0    -0.0  184.7
-51.800   43.200     0.0    -0.0     0.0     0.736  133.7  188.8     0.0    -0.0   73.9
-51.800   43.300     0.0    -0.0    -0.0     0.736   -2.1   62.0     0.0    -0.0  107.3
-51.800   43.400    -0.0     0.0     0.0     0.737   66.5   -8.8     0.0    -0.0  201.1
-51.800   43.500     0.0     0.0     0.0     0.737   90.0   90.0     0.0     0.0   90.0
-51.800   43.600     0.0     0.0     0.0     0.738   78.8  125.1     0.0     0.0   49.6
-51.800   43.700    -0.0    -0.0     0.0     0.738   58.0   58.0     0.0    -0.0   48.5
-51.800   43.800     0.0     0.0    -0.0     0.739  143.3   73.1     0.0    -0.0  115.7
-51.800   43.900     0.0    -0.0     0.0     0.739  113.3   45.0     0.0    -0.0   79.0
-51.800   44.000     0.0     0.0     0.0     0.740   90.0   90.0     0.0     0.0   90.0
-51.800   44.100    -0.0    -0.0     0.0     0.740   55.4  -24.8    -0.0    -0.0   60.9
-51.800   44.200     0.0     0.0    -0.0     0.740   16.3   47.3     0.0    -0.0  153.7
-51.800   44.300    -0.0     0.0     0.0     0.741  134.3  224.0     0.0    -0.0  182.7
-51.800   44.400    -0.0     0.0     0.0     0.741   97.0   42.2     0.0    -0.0  220.5
-51.800   44.500     0.0     0.0     0.0     0.742   90.0   90.0     0.0     0.0   90.0
-51.800   44.600     0.0    -0.0     0.0     0.742   78.8   78.8     0.0    -0.0   86.2
-51.800   44.700    -0.0    -0.0    -0.0     0.743  122.5   76.1    -0.0    -0.0  111.7
-51.800   44.800     0.0    -0.0    -0.0     0.743  169.7  157.4     0.0    -0.0   92.6
-51.800   44.900    -0.0    -0.0     0.0     0.744   79.6   31.0     0.0    -0.0   53.3
-51.800   45.000     0.0     0.0     0.0     0.744   90.0   90.0     0.0     0.0   90.0
-51.800   45.100    -0.0    -0.0    -0.0     0.745  200.1  119.7    -0.0    -0.0   96.0
-51.800   45.200    -0.0    -0.0    -0.0     0.745   91.8   91.8    -0.0    -0.0   91.1
-51.800   45.300     0.0     0.0    -0.0     0.745    4.3   57.2     0.0    -0.0  133.8
-51.800   45.400    -0.0     0.0    -0.0     0.746  -19.5   49.3     0.0    -0.0  146.4
-51.800   45.500     0.0     0.0     0.0     0.746   90.0   90.0     0.0     0.0   90.0
-51.800   45.600    -0.0    -0.0     0.0     0.747   86.0  159.5    -0.0    -0.0   62.2
-51.800   45.700     0.0     0.0    -0.0     0.747  175.0   90.4     0.0    -0.0  147.6
-51.800   45.800    -0.0     0.0     0.0     0.748   49.6  -26.2     0.0    -0.0  204.9
-51.800   45.900     0.0     0.0     0.0     0.748  122.9  195.9     0.0    -0.0   50.8
-51.800   46.000     0.0     0.0     0.0     0.749   90.0   90.0     0.0     0.0   90.0
-51.800   46.100    -0.0     0.0     0.0     0.749   89.9  121.6     0.0    -0.0  187.1
-51.800   46.200     0.0     0.0     0.0     0.749   55.6  -17.6     0.0    -0.0  203.4
-51.800   46.300     0.0     0.0    -0.0     0.750   28.6   28.6     0.0     0.0  171.4
-51.800   46.400     0.0     0.0    -0.0     0.750   36.6  113.6     0.0    -0.0  165.1
-51.800   46.500     0.0     0.0     0.0     0.751   90.0   90.0     0.0     0.0   90.0
-51.800   46.600     0.0    -0.0    -0.0     0.751  110.9   74.5     0.0    -0.0   93.0
-51.800   46.700     0.0    -0.0     0.0     0.752   57.2  136.9     0.0    -0.0   48.0
-51.800   46.800    -0.0    -0.0    -0.0     0.752  -14.5   57.7     0.0    -0.0  128.2
-51.800   46.900     0.0     0.0     0.0     0.753   48.7  -39.5     0.0     0.0  189.6
-51.800   47.000     0.0     0.0     0.0     0.753   90.0   90.0     0.0     0.0   90.0
-51.800   47.100    -0.0     0.0    -0.0     0.753  218.5  128.5     0.0    -0.0  168.2
-51.800   47.200     0.0    -0.0     0.0     0.754  103.7   34.2     0.0    -0.0   64.8
-51.800   47.300     0.0     0.0    -0.0     0.754  112.9  112.9     0.0     0.0  174.5
-51.800   47.400     0.0     0.0    -0.0     0.755   27.1   90.9     0.0     0.0  154.5
-51.800   47.500     0.0     0.0     0.0     0.755   90.0   90.0     0.0     0.0   90.0
-51.800   47.600     0.0    -0.0    -0.0     0.756  149.5   60.9     0.0    -0.0  118.7
-51.800   47.700    -0.0     0.0    -0.0     0.756  163.8  163.8     0.0    -0.0  157.9
-51.800   47.800     0.0     0.0     0.0     0.756  112.3  112.3     0.0     0.0  205.0
-51.800   47.900     0.0     0.0    -0.0     0.757   59.0   59.0     0.0    -0.0  156.4
-51.800   48.000     0.0     0.0     0.0     0.757   90.0   90.0     0.0     0.0   90.0
-51.800   48.100     0.0    -0.0     0.0     0.758   21.9  -20.9     0.0    -0.0   82.5
-51.800   48.200     0.0     0.0    -0.0     0.758   82.2   82.2     0.0     0.0  106.7
-51.800   48.300     0.0    -0.0     0.0     0.759  144.3  144.3     0.0    -0.0   74.8
-51.800   48.400    -0.0     0.0     0.0     0.759  100.9  170.8     0.0    -0.0  195.0
-51.800   48.500     0.0     0.0     0.0     0.760   90.0   90.0     0.0     0.0   90.0
-51.800   48.600    -0.0     0.0     0.0     0.760   79.1   21.3     0.0    -0.0  207.8
-51.800   48.700     0.0    -0.0     0.0     0.760   71.5   71.5     0.0    -0.0   80.4
-51.800   48.800     0.0    -0.0    -0.0     0.761   19.3   80.0     0.0    -0.0  124.9
-51.800   48.900     0.0    -0.0     0.0     0.761  120.7   58.3     0.0    -0.0   89.2
-51.800   49.000     0.0     0.0     0.0     0.762   90.0   90.0     0.0     0.0   90.0
-51.800   49.100     0.0     0.0    -0.0     0.762   21.3   21.3     0.0    -0.0  146.1
-51.800   49.200     0.0     0.0    -0.0     0.763   42.3   72.4     0.0    -0.0  132.0
-51.800   49.300     0.0     0.0     0.0     0.763  179.6  179.6     0.0     0.0   89.7
-51.800   49.400    -0.0     0.0    -0.0     0.763  191.2  133.6     0.0    -0.0  158.0
-51.800   49.500     0.0     0.0     0.0     0.764   90.0   90.0     0.0     0.0   90.0
-51.800   49.600     0.0     0.0     0.0     0.764   85.2   85.2     0.0     0.0  223.0
-51.800   49.700     0.0     0.0     0.0     0.765  104.1  104.1     0.0     0.0  182.4
-51.800   49.800    -0.0    -0.0    -0.0     0.765  102.3  102.3    -0.0    -0.0  109.3
-51.800   49.900     0.0     0.0    -0.0     0.766  -17.3   50.0     0.0     0.0  173.8
-51.800   50.000     0.0     0.0     0.0     0.766   90.0   90.0     0.0     0.0   90.0
-51.800   50.100    -0.0     0.0     0.0     0.766   96.9  184.6     0.0    -0.0  216.7
-51.800   50.200     0.0    -0.0     0.0     0.767   84.9   84.9     0.0    -0.0   85.0
-51.800   50.300    -0.0    -0.0     0.0     0.767   67.5  -16.3     0.0    -0.0   45.7
-51.800   50.400     0.0    -0.0     0.0     0.768   98.0   80.7     0.0    -0.0   89.2
-51.800   50.500     0.0     0.0     0.0     0.768   90.0   90.0     0.0     0.0   90.0
-51.800   50.600     0.0    -0.0     0.0     0.769   30.4   30.4     0.0    -0.0   78.0
-51.800   50.700    -0.0     0.0    -0.0     0.769   17.1   86.4     0.0    -0.0  155.4
-51.800   50.800     0.0    -0.0    -0.0     0.769  110.3   77.9     0.0    -0.0   94.4
-51.800   50.900    -0.0     0.0    -0.0     0.770   50.3  124.4     0.0    -0.0  144.1
-51.800   51.000     0.0     0.0     0.0     0.770   90.0   90.0     0.0     0.0   90.0
-51.800   51.100    -0.0    -0.0     0.0     0.771   65.6   11.3    -0.0    -0.0  218.4
-51.800   51.200     0.0     0.0    -0.0     0.771   37.2   61.4     0.0    -0.0  141.9
-51.800   51.300     0.0    -0.0    -0.0     0.771  186.9  150.4     0.0    -0.0  120.9
-51.800   51.400    -0.0     0.0    -0.0     0.772   15.5   15.5     0.0    -0.0  159.5
-51.800   51.500     0.0     0.0     0.0     0.772   90.0   90.0     0.0     0.0   90.0
-51.800   51.600    -0.0    -0.0     0.0     0.773   67.2   67.2    -0.0    -0.0   84.7
-51.800   51.700    -0.0     0.0     0.0     0.773   70.7  132.7     0.0    -0.0  200.3
-51.800   51.800     0.0    -0.0     0.0     0.774  112.5  112.5     0.0    -0.0   82.6
-51.800   51.900     0.0     0.0    -0.0     0.774   45.0   69.3     0.0    -0.0  149.6
-51.800   52.000     0.0     0.0     0.0     0.774   90.0   90.0     0.0     0.0   90.0
-51.800   52.100    -0.0     0.0    -0.0     0.775   46.3   81.2     0.0    -0.0  169.0
-51.800   52.200     0.0    -0.0     0.0     0.775  123.8  198.2     0.0    -0.0   74.5
-51.800   52.300    -0.0     0.0    -0.0     0.776  -32.7   54.6     0.0    -0.0  162.7
-51.800   52.400     0.0     0.0    -0.0     0.776  117.5  117.5     0.0    -0.0  165.4
-51.800   52.500     0.0     0.0     0.0     0.776   90.0   90.0     0.0     0.0   90.0
-51.800   52.600    -0.0     0.0    -0.0     0.777  -19.3   55.1     0.0    -0.0  142.0
-51.800   52.700     0.0     0.0     0.0     0.777   65.2  151.0     0.0    -0.0  211.7
-51.800   52.800     0.0    -0.0     0.0     0.778   78.3   25.5     0.0    -0.0   54.3
-51.800   52.900    -0.0     0.0     0.0     0.778   93.4    8.4     0.0    -0.0  222.9
-51.800   53.000     0.0     0.0     0.0     0.779   90.0   90.0     0.0     0.0   90.0
-51.800   53.100    -0.0    -0.0    -0.0     0.779   37.7  125.3     0.0    -0.0   98.7
-51.800   53.200    -0.0     0.0     0.0     0.779   68.2  117.2     0.0    -0.0  184.2
-51.800   53.300     0.0     0.0    -0.0     0.780  143.0   87.3     0.0    -0.0  141.5
-51.800   53.400     0.0     0.0    -0.0     0.780    1.5   71.7     0.0    -0.0  152.9
-51.800   53.500     0.0     0.0     0.0     0.781   90.0   90.0     0.0     0.0   90.0
-51.800   53.600     0.0    -0.0     0.0     0.781  105.1   41.6     0.0    -0.0   67.0
-51.800   53.700    -0.0     0.0     0.0     0.781   50.8  137.7     0.0    -0.0  184.0
-51.800   53.800     0.0    -0.0     0.0     0.782   80.6   34.8     0.0    -0.0   71.8
-51.800   53.900     0.0     0.0    -0.0     0.782    8.5   37.9     0.0    -0.0  162.5
-51.800   54.000     0.0     0.0     0.0     0.783   90.0   90.0     0.0     0.0   90.0
-51.800   54.100     0.0    -0.0    -0.0     0.783  -33.3   49.2     0.0    -0.0   97.3
-51.800   54.200     0.0     0.0    -0.0     0.783  143.9   53.9     0.0     0.0  176.3
-51.800   54.300    -0.0     0.0    -0.0     0.784   65.2   65.2     0.0    -0.0  172.9
-51.800   54.400    -0.0    -0.0    -0.0     0.784  133.8  133.8    -0.0    -0.0  107.7
-51.800   54.500     0.0     0.0     0.0     0.785   90.0   90.0     0.0     0.0   90.0
-51.800   54.600    -0.0     0.0     0.0     0.785  109.3  190.7     0.0    -0.0  204.9
-51.800   54.700    -0.0    -0.0     0.0     0.785  113.7   51.6     0.0    -0.0   69.1
-51.800   54.800     0.0    -0.0     0.0     0.786   80.0    8.5     0.0    -0.0   50.9
-51.800   54.900    -0.0     0.0    -0.0     0.786   72.5   72.5     0.0    -0.0  171.8
-51.800   55.000     0.0     0.0     0.0     0.787   90.0   90.0     0.0     0.0   90.0
-51.800   55.100     0.0    -0.0    -0.0     0.787  123.5   82.0     0.0    -0.0  102.7
-51.800   55.200    -0.0     0.0     0.0     0.787  107.7  107.7     0.0    -0.0  190.1
-51.800   55.300     0.0    -0.0    -0.0     0.788   91.7   91.7     0.0    -0.0   91.2
-51.800   55.400    -0.0     0.0     0.0     0.788   64.7  145.7     0.0    -0.0  205.7
-51.800   55.500     0.0     0.0     0.0     0.789   90.0   90.0     0.0     0.0   90.0
-51.700   22.000     0.0     0.0     0.0     0.662   90.0   90.0     0.0     0.0   90.0
-51.700   22.100     0.0     0.0     0.0     0.662   90.0   90.0     0.0     0.0   90.0
-51.700   22.200     0.0     0.0     0.0     0.663   90.0   90.0     0.0     0.0   90.0
-51.700   22.300     0.0     0.0     0.0     0.663   90.0   90.0     0.0     0.0   90.0
-51.700   22.400     0.0     0.0     0.0     0.663   90.0   90.0     0.0     0.0   90.0
-51.700   22.500     0.0     0.0     0.0     0.664   90.0   90.0     0.0     0.0   90.0
-51.700   22.600     0.0     0.0     0.0     0.664   90.0   90.0     0.0     0.0   90.0
-51.700   22.700     0.0     0.0     0.0     0.665   90.0   90.0     0.0     0.0   90.0
-51.700   22.800     0.0     0.0     0.0     0.665   90.0   90.0     0.0     0.0   90.0
-51.700   22.900     0.0     0.0     0.0     0.665   90.0   90.0     0.0     0.0   90.0
-51.700   23.000     0.0     0.0     0.0     0.666   90.0   90.0     0.0     0.0   90.0
-51.700   23.100     0.0     0.0     0.0     0.666   90.0   90.0     0.0     0.0   90.0
-51.700   23.200     0.0     0.0     0.0     0.666   90.0   90.0     0.0     0.0   90.0
-51.700   23.300     0.0     0.0     0.0     0.667   90.0   90.0     0.0     0.0   90.0
-51.700   23.400     0.0     0.0     0.0     0.667   90.0   90.0     0.0     0.0   90.0
-51.700   23.500     0.0     0.0     0.0     0.668   90.0   90.0     0.0     0.0   90.0
-51.700   23.600     0.0     0.0     0.0     0.668   90.0   90.0     0.0     0.0   90.0
-51.700   23.700     0.0     0.0     0.0     0.668   90.0   90.0     0.0     0.0   90.0
-51.700   23.800     0.0     0.0     0.0     0.669   90.0   90.0     0.0     0.0   90.0
-51.700   23.900     0.0     0.0     0.0     0.669   90.0   90.0     0.0     0.0   90.0
-51.700   24.000     0.0     0.0     0.0     0.670   90.0   90.0     0.0     0.0   90.0
-51.700   24.100     0.0     0.0     0.0     0.670   90.0   90.0     0.0     0.0   90.0
-51.700   24.200     0.0     0.0     0.0     0.670   90.0   90.0     0.0     0.0   90.0
-51.700   24.300     0.0     0.0     0.0     0.671   90.0   90.0     0.0     0.0   90.0
-51.700   24.400     0.0     0.0     0.0     0.671   90.0   90.0     0.0     0.0   90.0
-51.700   24.500     0.0     0.0     0.0     0.671   90.0   90.0     0.0     0.0   90.0
-51.700   24.600     0.0     0.0     0.0     0.672   90.0   90.0     0.0     0.0   90.0
-51.700   24.700     0.0     0.0     0.0     0.672   90.0   90.0     0.0     0.0   90.0
-51.700   24.800     0.0     0.0     0.0     0.673   90.0   90.0     0.0     0.0   90.0
-51.700   24.900     0.0     0.0     0.0     0.673   90.0   90.0     0.0     0.0   90.0
-51.700   25.000     0.0     0.0     0.0     0.673   90.0   90.0     0.0     0.0   90.0
-51.700   25.100     0.0     0.0     0.0     0.674   90.0   90.0     0.0     0.0   90.0
-51.700   25.200     0.0     0.0     0.0     0.674   90.0   90.0     0.0     0.0   90.0
-51.700   25.300     0.0     0.0     0.0     0.674   90.0   90.0     0.0     0.0   90.0
-51.700   25.400     0.0     0.0     0.0     0.675   90.0   90.0     0.0     0.0   90.0
-51.700   25.500     0.0     0.0     0.0     0.675   90.0   90.0     0.0     0.0   90.0
-51.700   25.600     0.0     0.0     0.0     0.676   90.0   90.0     0.0     0.0   90.0
-51.700   25.700     0.0     0.0     0.0     0.676   90.0   90.0     0.0     0.0   90.0
-51.700   25.800     0.0     0.0     0.0     0.676   90.0   90.0     0.0     0.0   90.0
-51.700   25.900     0.0     0.0     0.0     0.677   90.0   90.0     0.0     0.0   90.0
-51.700   26.000     0.0     0.0     0.0     0.677   90.0   90.0     0.0     0.0   90.0
-51.700   26.100     0.0     0.0     0.0     0.677   90.0   90.0     0.0     0.0   90.0
-51.700   26.200     0.0     0.0     0.0     0.678   90.0   90.0     0.0     0.0   90.0
-51.700   26.300     0.0     0.0     0.0     0.678   90.0   90.0     0.0     0.0   90.0
-51.700   26.400     0.0     0.0     0.0     0.679   90.0   90.0     0.0     0.0   90.0
-51.700   26.500     0.0     0.0     0.0     0.679   90.0   90.0     0.0     0.0   90.0
-51.700   26.600    -0.3     0.4    -0.2     0.657   33.3  118.6     0.4    -0.4  166.0
-51.700   26.700    -0.8     1.0     0.3     0.641   56.0  140.7     1.0    -0.8  188.3
-51.700   26.800    -1.4     1.1     1.3     0.614   65.5  -19.8     1.7    -2.0  202.8
-51.700   26.900    -2.2     0.6     2.9     0.558   69.8   -6.2     2.4    -4.0  211.8
-51.700   27.000    -3.1    -0.3     4.9     0.456   72.1    1.8     3.4    -6.8  216.9
-51.700   27.100   -35.2     0.2    11.2     0.364   32.8   -0.5     3.4   -38.5  196.2
-51.700   27.200   -53.2     2.1     7.1    -0.597   20.4   -6.0     3.0   -54.1  187.2
-51.700   27.300   -57.0     3.7    -1.4    -1.899  193.0  164.3     3.7   -57.0  178.7
-51.700   27.400   -46.7     4.3    -8.3    -3.015  189.9  152.1     5.6   -48.0  171.0
-51.700   27.500   -22.2     4.4    -7.5    -3.419  192.5  138.3     6.3   -24.2  165.4
-51.700   27.600    -7.1     4.5    -4.5    -3.394  200.7  121.2     6.0    -8.7  161.0
-51.700   27.700     1.5     4.8    -3.6    -3.299   38.4   75.7     7.2    -0.8  147.0
-51.700   27.800     3.8     5.9    -5.7    -3.250   33.9   66.5    10.6    -0.9  140.2
-51.700   27.900    -0.3     7.9   -11.6    -3.366   18.8   90.7    16.1    -8.5  144.7
-51.700   28.000   -10.7    10.6   -22.3    -3.762  192.7  102.8    24.6   -24.7  147.8
-51.700   28.100    -9.4    10.8   -25.7    -3.690   11.5  100.0    28.3   -26.9  145.7
-51.700   28.200   -11.7     9.0   -30.0    -3.577  188.3  100.7    30.4   -33.1  144.5
-51.700   28.300   -17.8     9.3   -34.5    -3.465  187.4  104.0    32.8   -41.3  145.7
-51.700   28.400   -27.6    14.2   -38.4    -3.396  189.9  108.7    37.0   -50.4  149.3
-51.700   28.500   -41.0    24.8   -40.9    -3.412  195.0  113.9    44.4   -60.6  154.4
-51.700   28.600   -67.2    47.6   -39.1    -3.494  203.8  121.9    59.6   -79.3  162.9
-51.700   28.700   -78.8    75.9   -34.2    -3.653  212.6  123.6    83.1   -86.1  168.1
-51.700   28.800   -75.8    95.1   -28.7    -3.780   38.8  122.6    99.8   -80.5  170.7
-51.700   28.900   -58.1    97.5   -24.8    -3.764   43.1  119.2   101.3   -62.0  171.2
-51.700   29.000   -25.8    82.3   -24.7    -3.499   46.9  108.5    87.7   -31.2  167.7
-51.700   29.100   -12.0    56.7   -33.0    -3.318   37.1   99.1    70.0   -25.3  158.1
-51.700   29.200    -2.4    31.3   -28.9    -2.352   27.9   92.4    47.9   -19.0  150.1
-51.700   29.300     2.8    12.4   -18.1    -1.061   19.3   85.5    26.3   -11.2  142.4
-51.700   29.400     3.6     2.4    -6.6     0.099   10.8   74.0     9.6    -3.6  132.4
-51.700   29.500     0.0     0.0     0.0     0.670   90.0   90.0     0.0     0.0   90.0
-51.700   29.600     0.0     0.0     0.0     0.670  109.1  163.5     0.0    -0.0  218.4
-51.700   29.700    -0.0     0.0    -0.0     0.671   12.8   96.3     0.0    -0.0  148.6
-51.700   29.800    -0.0    -0.0    -0.0     0.671  199.7  122.0     0.0    -0.0  143.5
-51.700   29.900    -0.0     0.0     0.0     0.672   98.5  129.4     0.0    -0.0  203.9
-51.700   30.000     0.0     0.0     0.0     0.672   90.0   90.0     0.0     0.0   90.0
-51.700   30.100     0.0    -0.0     0.0     0.673  138.1  163.9     0.0    -0.0   61.4
-51.700   30.200     0.0    -0.0    -0.0     0.673  206.7  144.7     0.0    -0.0  102.8
-51.700   30.300    -0.0     0.0    -0.0     0.674  168.3   94.2     0.0    -0.0  143.4
-51.700   30.400    -0.0     0.0    -0.0     0.674   46.8   71.1     0.0    -0.0  161.1
-51.700   30.500     0.0     0.0     0.0     0.675   90.0   90.0     0.0     0.0   90.0
-51.700   30.600     0.0    -0.0     0.0     0.675  128.1  175.3     0.0    -0.0   63.7
-51.700   30.700     0.0    -0.0    -0.0     0.676    2.8    2.8     0.0    -0.0   94.5
-51.700   30.800    -0.0     0.0    -0.0     0.676  140.4  114.3     0.0    -0.0  144.3
-51.700   30.900     0.0    -0.0     0.0     0.677  145.6  186.0     0.0    -0.0   78.8
-51.700   31.000     0.0     0.0     0.0     0.677   90.0   90.0     0.0     0.0   90.0
-51.700   31.100     0.0    -0.0     0.0     0.678  100.7  171.7     0.0    -0.0   56.0
-51.700   31.200    -0.0     0.0    -0.0     0.678  161.7  124.2     0.0    -0.0  163.4
-51.700   31.300     0.0     0.0    -0.0     0.679   27.2  115.5     0.0    -0.0  133.6
-51.700   31.400    -0.0     0.0     0.0     0.679  102.6  156.5     0.0    -0.0  214.1
-51.700   31.500     0.0     0.0     0.0     0.680   90.0   90.0     0.0     0.0   90.0
-51.700   31.600     0.0     0.0     0.0     0.680  105.8  142.0     0.0    -0.0   60.2
-51.700   31.700     0.0     0.0     0.0     0.681  105.9   21.4     0.0    -0.0  215.3
-51.700   31.800     0.0    -0.0     0.0     0.681    0.0    0.0     0.0    -0.0   90.0
-51.700   31.900     0.0     0.0     0.0     0.682  127.5  176.6     0.0    -0.0   45.7
-51.700   32.000     0.0     0.0     0.0     0.682   90.0   90.0     0.0     0.0   90.0
-51.700   32.100    -0.0    -0.0     0.0     0.683   45.0   45.0     0.0    -0.0   52.6
-51.700   32.200    -0.0    -0.0    -0.0     0.683  150.8  103.5     0.0    -0.0  144.6
-51.700   32.300     0.0    -0.0    -0.0     0.684  156.3   93.6     0.0    -0.0  125.0
-51.700   32.400     0.0    -0.0     0.0     0.684  115.5   34.4     0.0    -0.0   58.1
-51.700   32.500     0.0     0.0     0.0     0.685   90.0   90.0     0.0     0.0   90.0
-51.700   32.600    -0.0    -0.0     0.0     0.685   46.7   46.7     0.0    -0.0   72.3
-51.700   32.700    -0.0     0.0     0.0     0.686   63.9  121.7     0.0    -0.0  183.3
-51.700   32.800    -0.0     0.0    -0.0     0.686   22.1   98.1     0.0    -0.0  159.7
-51.700   32.900     0.0    -0.0     0.0     0.686   43.8   43.8     0.0    -0.0   83.9
-51.700   33.000     0.0     0.0     0.0     0.687   90.0   90.0     0.0     0.0   90.0
-51.700   33.100    -0.0     0.0     0.0     0.687   94.7  178.8     0.0    -0.0  218.0
-51.700   33.200    -0.0     0.0    -0.0     0.688   18.8  103.2     0.0    -0.0  149.9
-51.700   33.300    -0.0     0.0     0.0     0.688   63.8   -4.0     0.0    -0.0  190.0
-51.700   33.400     0.0    -0.0    -0.0     0.689  152.4  100.1     0.0    -0.0  126.7
-51.700   33.500     0.0     0.0     0.0     0.689   90.0   90.0     0.0     0.0   90.0
-51.700   33.600     0.0    -0.0    -0.0     0.690  113.0   68.0     0.0    -0.0   91.0
-51.700   33.700    -0.0     0.0    -0.0     0.690  180.0   91.8     0.0    -0.0  149.3
-51.700   33.800     0.0     0.0     0.0     0.691   57.9  132.6     0.0    -0.0  184.7
-51.700   33.900     0.0    -0.0    -0.0     0.691  112.6   88.0     0.0    -0.0  102.6
-51.700   34.000     0.0     0.0     0.0     0.692   90.0   90.0     0.0     0.0   90.0
-51.700   34.100     0.0     0.0     0.0     0.692  152.5  152.5     0.0     0.0   56.2
-51.700   34.200    -0.0    -0.0    -0.0     0.693  150.4   90.2     0.0    -0.0  134.4
-51.700   34.300     0.0    -0.0     0.0     0.693   90.0   90.0     0.0    -0.0   90.0
-51.700   34.400     0.0    -0.0     0.0     0.694  134.4   45.0     0.0    -0.0   89.4
-51.700   34.500     0.0     0.0     0.0     0.694   90.0   90.0     0.0     0.0   90.0
-51.700   34.600     0.0     0.0     0.0     0.695  140.4  165.5     0.0     0.0   47.7
-51.700   34.700    -0.0     0.0    -0.0     0.695    9.9   87.0     0.0    -0.0  165.0
-51.700   34.800     0.0     0.0    -0.0     0.696   12.7   86.4     0.0    -0.0  142.7
-51.700   34.900    -0.0    -0.0    -0.0     0.696  177.1  177.1    -0.0    -0.0   92.4
-51.700   35.000     0.0     0.0     0.0     0.697   90.0   90.0     0.0     0.0   90.0
-51.700   35.100     0.0     0.0     0.0     0.697  122.3  122.3     0.0     0.0  217.9
-51.700   35.200    -0.0    -0.0    -0.0     0.698  168.7   97.4     0.0    -0.0  147.5
-51.700   35.300    -0.0     0.0    -0.0     0.698   22.9   91.4     0.0    -0.0  137.4
-51.700   35.400     0.0    -0.0    -0.0     0.699  164.6  133.7     0.0    -0.0  108.8
-51.700   35.500     0.0     0.0     0.0     0.699   90.0   90.0     0.0     0.0   90.0
-51.700   35.600    -0.0     0.0    -0.0     0.700  194.1  108.4     0.0    -0.0  145.0
-51.700   35.700    -0.0    -0.0    -0.0     0.700  167.9  167.9    -0.0    -0.0  164.5
-51.700   35.800    -0.0    -0.0    -0.0     0.701  142.0  115.9     0.0    -0.0  137.4
-51.700   35.900     0.0    -0.0     0.0     0.701   69.2   69.2     0.0    -0.0   84.5
-51.700   36.000     0.0     0.0     0.0     0.702   90.0   90.0     0.0     0.0   90.0
-51.700   36.100     0.0    -0.0     0.0     0.702   89.8   22.7     0.0    -0.0   68.8
-51.700   36.200    -0.0    -0.0    -0.0     0.703  152.0  152.0     0.0    -0.0  145.5
-51.700   36.300    -0.0     0.0    -0.0     0.703  161.6   75.2     0.0    -0.0  143.5
-51.700   36.400    -0.0    -0.0    -0.0     0.703   34.0   34.0    -0.0    -0.0  133.0
-51.700   36.500     0.0     0.0     0.0     0.704   90.0   90.0     0.0     0.0   90.0
-51.700   36.600     0.0     0.0     0.0     0.704   96.4  157.9     0.0     0.0  212.3
-51.700   36.700     0.0     0.0    -0.0     0.705  168.5  114.8     0.0    -0.0  131.1
-51.700   36.800     0.0     0.0    -0.0     0.705   20.8   58.3     0.0     0.0  125.9
-51.700   36.900     0.0     0.0     0.0     0.706  163.3  163.3     0.0     0.0   51.9
-51.700   37.000     0.0     0.0     0.0     0.706   90.0   90.0     0.0     0.0   90.0
-51.700   37.100     0.0    -0.0     0.0     0.707  120.2  206.8     0.0    -0.0   57.8
-51.700   37.200    -0.0     0.0     0.0     0.707   90.0   90.0     0.0    -0.0  180.0
-51.700   37.300    -0.0     0.0     0.0     0.708   59.5  124.5     0.0    -0.0  182.4
-51.700   37.400     0.0     0.0    -0.0     0.708  166.4  166.4     0.0    -0.0  168.4
-51.700   37.500     0.0     0.0     0.0     0.709   90.0   90.0     0.0     0.0   90.0
-51.700   37.600    -0.0    -0.0    -0.0     0.709   72.7   72.7     0.0    -0.0  112.3
-51.700   37.700     0.0    -0.0    -0.0     0.710  153.3  116.7     0.0    -0.0  116.7
-51.700   37.800     0.0     0.0    -0.0     0.710   60.8   60.8     0.0     0.0  123.1
-51.700   37.900    -0.0     0.0     0.0     0.711   88.8  164.4     0.0    -0.0  209.4
-51.700   38.000     0.0     0.0     0.0     0.711   90.0   90.0     0.0     0.0   90.0
-51.700   38.100     0.0     0.0     0.0     0.712   70.4  131.6     0.0     0.0   53.0
-51.700   38.200    -0.0    -0.0    -0.0     0.712  174.6   87.2     0.0    -0.0  134.6
-51.700   38.300     0.0     0.0     0.0     0.713   89.8    7.1     0.0    -0.0   47.4
-51.700   38.400    -0.0    -0.0     0.0     0.713   66.7   66.7     0.0    -0.0   55.6
-51.700   38.500     0.0     0.0     0.0     0.714   90.0   90.0     0.0     0.0   90.0
-51.700   38.600     0.0    -0.0     0.0     0.714  101.2  165.7     0.0    -0.0   52.7
-51.700   38.700    -0.0     0.0     0.0     0.714   23.4  -23.4     0.0    -0.0  180.0
-51.700   38.800    -0.0    -0.0    -0.0     0.715  127.7  127.7     0.0    -0.0  125.9
-51.700   38.900     0.0    -0.0     0.0     0.715   88.6   17.2     0.0    -0.0   54.3
-51.700   39.000     0.0     0.0     0.0     0.716   90.0   90.0     0.0     0.0   90.0
-51.700   39.100     0.0     0.0     0.0     0.716    9.8   -8.3     0.0    -0.0  181.6
-51.700   39.200     0.0     0.0    -0.0     0.717    2.0   73.0     0.0     0.0  113.5
-51.700   39.300     0.0    -0.0     0.0     0.717   80.0   25.1     0.0    -0.0   63.8
-51.700   39.400    -0.0     0.0     0.0     0.718   77.8  148.8     0.0    -0.0  197.6
-51.700   39.500     0.0     0.0     0.0     0.718   90.0   90.0     0.0     0.0   90.0
-51.700   39.600     0.0     0.0     0.0     0.719  105.0  105.0     0.0    -0.0  198.4
-51.700   39.700    -0.0    -0.0    -0.0     0.719  127.7  127.7     0.0    -0.0  147.3
-51.700   39.800    -0.0     0.0     0.0     0.720   51.2  130.1     0.0    -0.0  180.6
-51.700   39.900    -0.0    -0.0    -0.0     0.720  138.5  138.5     0.0    -0.0  105.0
-51.700   40.000     0.0     0.0     0.0     0.721   90.0   90.0     0.0     0.0   90.0
-51.700   40.100    -0.0    -0.0    -0.0     0.721  141.5  141.5     0.0    -0.0  103.0
-51.700   40.200    -0.0    -0.0    -0.0     0.722    1.1   80.8     0.0    -0.0  128.9
-51.700   40.300    -0.0     0.0    -0.0     0.722  197.6  146.5     0.0    -0.0  154.5
-51.700   40.400     0.0    -0.0    -0.0     0.722  125.9  125.9     0.0    -0.0   93.9
-51.700   40.500     0.0     0.0     0.0     0.723   90.0   90.0     0.0     0.0   90.0
-51.700   40.600     0.0     0.0    -0.0     0.723   72.2   72.2     0.0    -0.0  167.5
-51.700   40.700    -0.0     0.0    -0.0     0.724  210.0  126.1     0.0    -0.0  167.0
-51.700   40.800    -0.0     0.0    -0.0     0.724  144.0   86.8     0.0    -0.0  152.5
-51.700   40.900     0.0    -0.0    -0.0     0.725  -25.4   52.6     0.0    -0.0  104.4
-51.700   41.000     0.0     0.0     0.0     0.725   90.0   90.0     0.0     0.0   90.0
-51.700   41.100    -0.0    -0.0    -0.0     0.726   18.2   91.4     0.0    -0.0  135.9
-51.700   41.200    -0.0     0.0    -0.0     0.726   29.5  101.4     0.0    -0.0  164.3
-51.700   41.300     0.0    -0.0    -0.0     0.727  138.7   48.7     0.0    -0.0   93.6
-51.700   41.400     0.0    -0.0     0.0     0.727   77.6  135.0     0.0    -0.0   79.0
-51.700   41.500     0.0     0.0     0.0     0.728   90.0   90.0     0.0     0.0   90.0
-51.700   41.600    -0.0    -0.0    -0.0     0.728  177.4  177.4    -0.0    -0.0  171.8
-51.700   41.700    -0.0     0.0    -0.0     0.729   20.3   89.7     0.0    -0.0  150.8
-51.700   41.800    -0.0     0.0    -0.0     0.729  159.9  104.4     0.0    -0.0  145.8
-51.700   41.900     0.0     0.0    -0.0     0.729  207.2  128.9     0.0    -0.0  101.6
-51.700   42.000     0.0     0.0     0.0     0.730   90.0   90.0     0.0     0.0   90.0
-51.700   42.100     0.0     0.0     0.0     0.730  144.9  214.4     0.0     0.0   88.9
-51.700   42.200    -0.0     0.0    -0.0     0.731    6.7   90.4     0.0    -0.0  153.7
-51.700   42.300     0.0     0.0     0.0     0.731  117.4   40.8     0.0    -0.0   70.6
-51.700   42.400     0.0     0.0    -0.0     0.732   66.3   66.3     0.0    -0.0  127.4
-51.700   42.500     0.0     0.0     0.0     0.732   90.0   90.0     0.0     0.0   90.0
-51.700   42.600     0.0     0.0     0.0     0.733  128.3  176.9     0.0    -0.0   60.8
-51.700   42.700     0.0    -0.0    -0.0     0.733   14.3   95.8     0.0    -0.0  128.4
-51.700   42.800    -0.0    -0.0     0.0     0.734  178.1  178.1    -0.0    -0.0   81.7
-51.700   42.900     0.0    -0.0     0.0     0.734   36.6   36.6     0.0    -0.0   65.4
-51.700   43.000     0.0     0.0     0.0     0.734   90.0   90.0     0.0     0.0   90.0
-51.700   43.100    -0.0     0.0    -0.0     0.735  218.3  128.3     0.0    -0.0  176.5
-51.700   43.200    -0.0     0.0    -0.0     0.735  182.7  100.7     0.0    -0.0  140.4
-51.700   43.300     0.0     0.0    -0.0     0.736   61.9  104.6     0.0     0.0  153.3
-51.700   43.400     0.0    -0.0     0.0     0.736   69.8   69.8     0.0    -0.0   58.6
-51.700   43.500     0.0     0.0     0.0     0.737   90.0   90.0     0.0     0.0   90.0
-51.700   43.600     0.0     0.0     0.0     0.737   91.8  146.2     0.0    -0.0  212.5
-51.700   43.700    -0.0     0.0    -0.0     0.738  219.2  139.8     0.0    -0.0  179.6
-51.700   43.800    -0.0     0.0     0.0     0.738   76.9   21.2     0.0    -0.0  218.1
-51.700   43.900     0.0    -0.0     0.0     0.739  133.4  215.4     0.0    -0.0   87.9
-51.700   44.000     0.0     0.0     0.0     0.739   90.0   90.0     0.0     0.0   90.0
-51.700   44.100     0.0    -0.0     0.0     0.740  121.1  180.0     0.0    -0.0   55.1
-51.700   44.200    -0.0    -0.0    -0.0     0.740  144.0  144.0     0.0    -0.0  138.0
-51.700   44.300     0.0    -0.0     0.0     0.740   71.1   71.1     0.0    -0.0   85.3
-51.700   44.400     0.0     0.0    -0.0     0.741  138.8   79.0     0.0    -0.0  122.9
-51.700   44.500     0.0     0.0     0.0     0.741   90.0   90.0     0.0     0.0   90.0
-51.700   44.600     0.0     0.0     0.0     0.742  112.4   22.4     0.0    -0.0  196.5
-51.700   44.700    -0.0    -0.0    -0.0     0.742  119.8   68.0    -0.0    -0.0  108.0
-51.700   44.800    -0.0    -0.0     0.0     0.743    8.2    8.2    -0.0    -0.0  204.7
-51.700   44.900     0.0    -0.0    -0.0     0.743  137.3   79.1     0.0    -0.0  106.5
-51.700   45.000     0.0     0.0     0.0     0.744   90.0   90.0     0.0     0.0   90.0
-51.700   45.100     0.0     0.0    -0.0     0.744   38.0   38.0     0.0    -0.0  164.8
-51.700   45.200     0.0     0.0    -0.0     0.744  181.6  110.0     0.0    -0.0  145.8
-51.700   45.300    -0.0    -0.0     0.0     0.745   66.2   66.2    -0.0    -0.0   71.5
-51.700   45.400     0.0    -0.0     0.0     0.745   71.2   71.2     0.0    -0.0   86.2
-51.700   45.500     0.0     0.0     0.0     0.746   90.0   90.0     0.0     0.0   90.0
-51.700   45.600     0.0     0.0    -0.0     0.746  102.1  102.1     0.0     0.0   95.3
-51.700   45.700    -0.0     0.0    -0.0     0.747   20.7   85.6     0.0    -0.0  143.7
-51.700   45.800    -0.0    -0.0     0.0     0.747   10.6   10.6    -0.0    -0.0   50.2
-51.700   45.900     0.0    -0.0     0.0     0.748  119.3  194.9     0.0    -0.0   78.1
-51.700   46.000     0.0     0.0     0.0     0.748   90.0   90.0     0.0     0.0   90.0
-51.700   46.100    -0.0    -0.0     0.0     0.748   98.2   98.2    -0.0    -0.0   82.9
-51.700   46.200    -0.0     0.0    -0.0     0.749  180.8  105.6     0.0    -0.0  144.7
-51.700   46.300     0.0    -0.0     0.0     0.749   89.3   18.6     0.0    -0.0   60.4
-51.700   46.400     0.0    -0.0     0.0     0.750   79.5   61.8     0.0    -0.0   67.7
-51.700   46.500     0.0     0.0     0.0     0.750   90.0   90.0     0.0     0.0   90.0
-51.700   46.600     0.0    -0.0    -0.0     0.751  196.4  115.7     0.0    -0.0   97.9
-51.700   46.700    -0.0     0.0    -0.0     0.751   38.6  124.3     0.0    -0.0  173.6
-51.700   46.800     0.0    -0.0     0.0     0.752   95.7   52.6     0.0    -0.0   75.8
-51.700   46.900    -0.0    -0.0    -0.0     0.752  107.9  107.9    -0.0    -0.0  113.2
-51.700   47.000     0.0     0.0     0.0     0.752   90.0   90.0     0.0     0.0   90.0
-51.700   47.100     0.0     0.0     0.0     0.753  112.9  112.9     0.0    -0.0  191.4
-51.700   47.200     0.0     0.0    -0.0     0.753   56.2   56.2     0.0     0.0  164.5
-51.700   47.300     0.0    -0.0    -0.0     0.754  -15.2   65.7     0.0    -0.0  108.8
-51.700   47.400    -0.0    -0.0     0.0     0.754   86.4  153.9     0.0    -0.0  221.8
-51.700   47.500     0.0     0.0     0.0     0.755   90.0   90.0     0.0     0.0   90.0
-51.700   47.600    -0.0     0.0     0.0     0.755   94.5  177.2     0.0    -0.0  214.9
-51.700   47.700    -0.0    -0.0    -0.0     0.756  161.5  104.1     0.0    -0.0  133.2
-51.700   47.800    -0.0    -0.0     0.0     0.756  124.1   34.1    -0.0    -0.0  214.9
-51.700   47.900     0.0     0.0     0.0     0.756  123.0   34.6     0.0    -0.0   90.0
-51.700   48.000     0.0     0.0     0.0     0.757   90.0   90.0     0.0     0.0   90.0
-51.700   48.100    -0.0     0.0     0.0     0.757   89.6  136.0     0.0    -0.0  211.4
-51.700   48.200     0.0     0.0    -0.0     0.758  -10.7   62.1     0.0    -0.0  140.6
-51.700   48.300    -0.0    -0.0     0.0     0.758   97.2   58.1    -0.0    -0.0  224.5
-51.700   48.400     0.0    -0.0    -0.0     0.759  138.3   93.4     0.0    -0.0  121.4
-51.700   48.500     0.0     0.0     0.0     0.759   90.0   90.0     0.0     0.0   90.0
-51.700   48.600    -0.0    -0.0    -0.0     0.759   45.0   45.0    -0.0    -0.0  130.4
-51.700   48.700     0.0     0.0     0.0     0.760  109.6  109.6     0.0     0.0  194.3
-51.700   48.800    -0.0    -0.0     0.0     0.760   97.1  185.4     0.0    -0.0   66.8
-51.700   48.900    -0.0    -0.0     0.0     0.761   99.8   47.6    -0.0    -0.0   48.3
-51.700   49.000     0.0     0.0     0.0     0.761   90.0   90.0     0.0     0.0   90.0
-51.700   49.100     0.0     0.0     0.0     0.762  132.2  132.2     0.0    -0.0  197.8
-51.700   49.200    -0.0     0.0    -0.0     0.762   32.8   99.8     0.0    -0.0  152.5
-51.700   49.300     0.0    -0.0     0.0     0.762  128.8   38.8     0.0    -0.0   79.4
-51.700   49.400     0.0    -0.0     0.0     0.763  120.6   58.8     0.0    -0.0   89.4
-51.700   49.500     0.0     0.0     0.0     0.763   90.0   90.0     0.0     0.0   90.0
-51.700   49.600    -0.0     0.0     0.0     0.764  -43.0   43.0     0.0    -0.0  180.0
-51.700   49.700    -0.0     0.0    -0.0     0.764   57.4   80.9     0.0    -0.0  147.2
-51.700   49.800     0.0    -0.0    -0.0     0.765  162.2  162.2     0.0    -0.0  105.8
-51.700   49.900    -0.0    -0.0    -0.0     0.765  135.0  135.0    -0.0    -0.0  172.5
-51.700   50.000     0.0     0.0     0.0     0.765   90.0   90.0     0.0     0.0   90.0
-51.700   50.100     0.0     0.0    -0.0     0.766   89.9   89.9     0.0     0.0  179.8
-51.700   50.200    -0.0    -0.0    -0.0     0.766  169.4   84.4     0.0    -0.0  144.8
-51.700   50.300     0.0    -0.0     0.0     0.767   39.4  -10.2     0.0    -0.0   83.6
-51.700   50.400     0.0     0.0     0.0     0.767   94.5   10.5     0.0    -0.0   52.5
-51.700   50.500     0.0     0.0     0.0     0.768   90.0   90.0     0.0     0.0   90.0
-51.700   50.600    -0.0    -0.0     0.0     0.768   97.4  180.0    -0.0    -0.0   61.7
-51.700   50.700     0.0     0.0    -0.0     0.768   18.9   89.4     0.0    -0.0  139.7
-51.700   50.800     0.0     0.0     0.0     0.769  139.1  139.1     0.0    -0.0   90.0
-51.700   50.900     0.0    -0.0     0.0     0.769  135.8  187.2     0.0    -0.0   78.9
-51.700   51.000     0.0     0.0     0.0     0.770   90.0   90.0     0.0     0.0   90.0
-51.700   51.100    -0.0     0.0     0.0     0.770   71.7  127.3     0.0    -0.0  190.5
-51.700   51.200    -0.0     0.0    -0.0     0.771   75.6   75.6     0.0    -0.0  151.5
-51.700   51.300     0.0    -0.0    -0.0     0.771  145.4   58.4     0.0    -0.0  102.7
-51.700   51.400    -0.0    -0.0     0.0     0.771  103.1  173.5     0.0    -0.0  216.9
-51.700   51.500     0.0     0.0     0.0     0.772   90.0   90.0     0.0     0.0   90.0
-51.700   51.600    -0.0    -0.0     0.0     0.772   73.9   73.9     0.0    -0.0  204.1
-51.700   51.700     0.0     0.0    -0.0     0.773   80.5   80.5     0.0     0.0  167.7
-51.700   51.800     0.0    -0.0    -0.0     0.773  116.1   74.6     0.0    -0.0   92.8
-51.700   51.900     0.0    -0.0    -0.0     0.774  127.6   65.2     0.0    -0.0   97.4
-51.700   52.000     0.0     0.0     0.0     0.774   90.0   90.0     0.0     0.0   90.0
-51.700   52.100    -0.0     0.0     0.0     0.774   91.5   18.9     0.0    -0.0  210.2
-51.700   52.200     0.0    -0.0    -0.0     0.775    4.7   61.7     0.0    -0.0  128.7
-51.700   52.300     0.0     0.0    -0.0     0.775  146.3   77.7    -0.0     0.0   90.0
-51.700   52.400     0.0     0.0     0.0     0.776   93.3   58.1     0.0    -0.0   49.9
-51.700   52.500     0.0     0.0     0.0     0.776   90.0   90.0     0.0     0.0   90.0
-51.700   52.600     0.0     0.0     0.0     0.776  122.0  160.2     0.0    -0.0  198.7
-51.700   52.700     0.0    -0.0    -0.0     0.777  162.5  114.6     0.0    -0.0  112.8
-51.700   52.800    -0.0    -0.0     0.0     0.777   98.2   45.0    -0.0    -0.0  205.8
-51.700   52.900    -0.0    -0.0     0.0     0.778   73.2  -14.4     0.0    -0.0  209.4
-51.700   53.000     0.0     0.0     0.0     0.778   90.0   90.0     0.0     0.0   90.0
-51.700   53.100     0.0     0.0     0.0     0.778   82.9    9.8     0.0    -0.0  203.2
-51.700   53.200     0.0     0.0    -0.0     0.779   70.8   70.8     0.0     0.0  151.0
-51.700   53.300     0.0    -0.0    -0.0     0.779  166.8   93.5     0.0    -0.0  118.9
-51.700   53.400    -0.0    -0.0    -0.0     0.780  191.3  123.5    -0.0    -0.0  103.4
-51.700   53.500     0.0     0.0     0.0     0.780   90.0   90.0     0.0     0.0   90.0
-51.700   53.600     0.0    -0.0     0.0     0.781   88.9   88.9     0.0    -0.0   89.9
-51.700   53.700    -0.0     0.0    -0.0     0.781   35.8   61.4     0.0    -0.0  145.0
-51.700   53.800     0.0     0.0    -0.0     0.781  142.1   52.1     0.0    -0.0  116.3
-51.700   53.900     0.0    -0.0    -0.0     0.782  175.9  175.9     0.0    -0.0   90.8
-51.700   54.000     0.0     0.0     0.0     0.782   90.0   90.0     0.0     0.0   90.0
-51.700   54.100     0.0    -0.0    -0.0     0.783   17.5   17.5     0.0    -0.0  114.1
-51.700   54.200    -0.0     0.0     0.0     0.783   92.2   92.2     0.0    -0.0  186.1
-51.700   54.300    -0.0     0.0    -0.0     0.783   27.7   94.0     0.0    -0.0  149.4
-51.700   54.400     0.0    -0.0    -0.0     0.784   96.3   96.3     0.0    -0.0   94.8
-51.700   54.500     0.0     0.0     0.0     0.784   90.0   90.0     0.0     0.0   90.0
-51.700   54.600    -0.0     0.0    -0.0     0.785   38.0   75.1     0.0    -0.0  150.7
-51.700   54.700    -0.0     0.0    -0.0     0.785  176.2  120.3     0.0    -0.0  150.7
-51.700   54.800     0.0     0.0    -0.0     0.785  193.7  124.3     0.0     0.0  157.9
-51.700   54.900     0.0    -0.0     0.0     0.786   90.0   37.5     0.0    -0.0   67.8
-51.700   55.000     0.0     0.0     0.0     0.786   90.0   90.0     0.0     0.0   90.0
-51.700   55.100     0.0     0.0    -0.0     0.787   47.8   75.1     0.0    -0.0  148.8
-51.700   55.200    -0.0    -0.0    -0.0     0.787   22.9  102.2     0.0    -0.0  132.6
-51.700   55.300     0.0    -0.0     0.0     0.787  111.6   21.6     0.0    -0.0   77.2
-51.700   55.400     0.0     0.0     0.0     0.788   88.9  135.1     0.0    -0.0  199.4
-51.700   55.500     0.0     0.0     0.0     0.788   90.0   90.0     0.0     0.0   90.0
-51.600   22.000     0.0     0.0     0.0     0.661   90.0   90.0     0.0     0.0   90.0
-51.600   22.100     0.0     0.0     0.0     0.662   90.0   90.0     0.0     0.0   90.0
-51.600   22.200     0.0     0.0     0.0     0.662   90.0   90.0     0.0     0.0   90.0
-51.600   22.300     0.0     0.0     0.0     0.662   90.0   90.0     0.0     0.0   90.0
-51.600   22.400     0.0     0.0     0.0     0.663   90.0   90.0     0.0     0.0   90.0
-51.600   22.500     0.0     0.0     0.0     0.663   90.0   90.0     0.0     0.0   90.0
-51.600   22.600     0.0     0.0     0.0     0.663   90.0   90.0     0.0     0.0   90.0
-51.600   22.700     0.0     0.0     0.0     0.664   90.0   90.0     0.0     0.0   90.0
-51.600   22.800     0.0     0.0     0.0     0.664   90.0   90.0     0.0     0.0   90.0
-51.600   22.900     0.0     0.0     0.0     0.665   90.0   90.0     0.0     0.0   90.0
-51.600   23.000     0.0     0.0     0.0     0.665   90.0   90.0     0.0     0.0   90.0
-51.600   23.100     0.0     0.0     0.0     0.665   90.0   90.0     0.0     0.0   90.0
-51.600   23.200     0.0     0.0     0.0     0.666   90.0   90.0     0.0     0.0   90.0
-51.600   23.300     0.0     0.0     0.0     0.666   90.0   90.0     0.0     0.0   90.0
-51.600   23.400     0.0     0.0     0.0     0.667   90.0   90.0     0.0     0.0   90.0
-51.600   23.500     0.0     0.0     0.0     0.667   90.0   90.0     0.0     0.0   90.0
-51.600   23.600     0.0     0.0     0.0     0.667   90.0   90.0     0.0     0.0   90.0
-51.600   23.700     0.0     0.0     0.0     0.668   90.0   90.0     0.0     0.0   90.0
-51.600   23.800     0.0     0.0     0.0     0.668   90.0   90.0     0.0     0.0   90.0
-51.600   23.900     0.0     0.0     0.0     0.668   90.0   90.0     0.0     0.0   90.0
-51.600   24.000     0.0     0.0     0.0     0.669   90.0   90.0     0.0     0.0   90.0
-51.600   24.100     0.0     0.0     0.0     0.669   90.0   90.0     0.0     0.0   90.0
-51.600   24.200     0.0     0.0     0.0     0.670   90.0   90.0     0.0     0.0   90.0
-51.600   24.300     0.0     0.0     0.0     0.670   90.0   90.0     0.0     0.0   90.0
-51.600   24.400     0.0     0.0     0.0     0.670   90.0   90.0     0.0     0.0   90.0
-51.600   24.500     0.0     0.0     0.0     0.671   90.0   90.0     0.0     0.0   90.0
-51.600   24.600     0.0     0.0     0.0     0.671   90.0   90.0     0.0     0.0   90.0
-51.600   24.700     0.0     0.0     0.0     0.672   90.0   90.0     0.0     0.0   90.0
-51.600   24.800     0.0     0.0     0.0     0.672   90.0   90.0     0.0     0.0   90.0
-51.600   24.900     0.0     0.0     0.0     0.672   90.0   90.0     0.0     0.0   90.0
-51.600   25.000     0.0     0.0     0.0     0.673   90.0   90.0     0.0     0.0   90.0
-51.600   25.100     0.0     0.0     0.0     0.673   90.0   90.0     0.0     0.0   90.0
-51.600   25.200     0.0     0.0     0.0     0.673   90.0   90.0     0.0     0.0   90.0
-51.600   25.300     0.0     0.0     0.0     0.674   90.0   90.0     0.0     0.0   90.0
-51.600   25.400     0.0     0.0     0.0     0.674   90.0   90.0     0.0     0.0   90.0
-51.600   25.500     0.0     0.0     0.0     0.675   90.0   90.0     0.0     0.0   90.0
-51.600   25.600     0.0     0.0     0.0     0.675   90.0   90.0     0.0     0.0   90.0
-51.600   25.700     0.0     0.0     0.0     0.675   90.0   90.0     0.0     0.0   90.0
-51.600   25.800     0.0     0.0     0.0     0.676   90.0   90.0     0.0     0.0   90.0
-51.600   25.900     0.0     0.0     0.0     0.676   90.0   90.0     0.0     0.0   90.0
-51.600   26.000     0.0     0.0     0.0     0.676   90.0   90.0     0.0     0.0   90.0
-51.600   26.100     0.0     0.0     0.0     0.677   90.0   90.0     0.0     0.0   90.0
-51.600   26.200     0.0     0.0     0.0     0.677   90.0   90.0     0.0     0.0   90.0
-51.600   26.300     0.0     0.0     0.0     0.678   90.0   90.0     0.0     0.0   90.0
-51.600   26.400     0.0     0.0     0.0     0.678   90.0   90.0     0.0     0.0   90.0
-51.600   26.500     0.0     0.0     0.0     0.678   90.0   90.0     0.0     0.0   90.0
-51.600   26.600     0.0     0.0     0.0     0.679   90.0   90.0     0.0     0.0   90.0
-51.600   26.700     0.0     0.0     0.0     0.679   90.0   90.0     0.0     0.0   90.0
-51.600   26.800     0.0     0.0     0.0     0.679   90.0   90.0     0.0     0.0   90.0
-51.600   26.900     0.0     0.0     0.0     0.680   90.0   90.0     0.0     0.0   90.0
-51.600   27.000     0.0     0.0     0.0     0.680   90.0   90.0     0.0     0.0   90.0
-51.600   27.100   -17.5    -0.6     6.2     0.701   33.3    2.9     1.4   -19.5  198.1
-51.600   27.200   -27.9    -0.4     3.7    -0.251   11.5    3.7     0.1   -28.4  187.6
-51.600   27.300   -31.0     2.3    -2.5    -1.605  191.6  159.8     2.5   -31.2  175.7
-51.600   27.400   -26.9     7.4    -7.6    -2.792  197.4  138.6     9.1   -28.5  168.0
-51.600   27.500   -15.6    13.1    -6.7    -3.243  210.1  124.8    14.6   -17.1  167.5
-51.600   27.600    -8.2    17.1    -5.4    -3.209   43.0  114.0    18.2    -9.3  168.5
-51.600   27.700    -4.7    19.5    -6.2    -3.046   47.9  104.9    21.0    -6.2  166.4
-51.600   27.800    -5.1    20.7    -9.9    -2.891   40.7  101.9    24.0    -8.4  161.3
-51.600   27.900    -9.4    21.8   -16.9    -2.882   29.2  103.6    29.1   -16.8  156.4
-51.600   28.000   -17.6    23.9   -27.8    -3.159   21.0  105.8    37.8   -31.5  153.4
-51.600   28.100   -20.3    26.1   -34.5    -3.185   19.0  104.9    44.5   -38.6  152.0
-51.600   28.200   -23.7    27.8   -39.3    -3.023   17.8  105.4    49.0   -45.0  151.6
-51.600   28.300   -28.1    30.1   -42.2    -2.773   17.9  106.7    52.3   -50.2  152.3
-51.600   28.400   -33.3    34.0   -43.0    -2.535   19.2  108.8    55.0   -54.3  154.0
-51.600   28.500   -39.3    39.5   -41.7    -2.407   21.7  111.6    57.5   -57.3  156.7
-51.600   28.600   -52.1    47.3   -31.0    -2.135  207.9  120.2    56.2   -61.0  164.0
-51.600   28.700   -58.3    55.0   -26.1    -2.522  211.9  123.4    60.7   -64.0  167.6
-51.600   28.800   -57.8    59.4   -25.7    -3.250   33.5  122.8    64.8   -63.2  168.2
-51.600   28.900   -50.7    59.1   -28.5    -3.998   33.2  119.4    66.0   -57.7  166.3
-51.600   29.000   -36.9    54.2   -33.2    -4.446   31.4  112.6    65.0   -47.7  162.0
-51.600   29.100   -32.8    42.6   -44.3    -4.681   22.6  107.8    63.1   -53.3  155.2
-51.600   29.200   -26.9    26.4   -39.5    -3.597  196.9  107.2    47.4   -47.9  152.0
-51.600   29.300   -19.5    12.0   -25.7    -1.884  192.1  109.3    26.4   -33.9  150.7
-51.600   29.400   -10.5     2.8   -10.2    -0.232  187.4  115.8     8.3   -16.0  151.6
-51.600   29.500     0.0     0.0    -0.0     0.669   72.3   90.0     0.0    -0.0  171.2
-51.600   29.600     0.0     0.0    -0.0     0.670   72.6   90.0     0.0    -0.0  171.3
-51.600   29.700     0.0     0.0    -0.0     0.670   71.6   90.0     0.0    -0.0  170.8
-51.600   29.800     0.0     0.0    -0.0     0.670   68.5   90.0     0.0    -0.0  169.3
-51.600   29.900     0.0     0.0    -0.0     0.671   60.3   90.0     0.0    -0.0  165.1
-51.600   30.000     0.0     0.0     0.0     0.671   90.0   90.0     0.0     0.0   90.0
-51.600   30.100     0.0     0.0    -0.0     0.672   66.7   89.8     0.0    -0.0  134.9
-51.600   30.200     0.0    -0.0    -0.0     0.672  171.4   89.9     0.0    -0.0  135.0
-51.600   30.300     0.0     0.0    -0.0     0.673   51.7  126.9     0.0    -0.0  134.1
-51.600   30.400     0.0    -0.0    -0.0     0.673   40.2   40.2     0.0    -0.0  135.0
-51.600   30.500     0.0     0.0     0.0     0.674   90.0   90.0     0.0     0.0   90.0
-51.600   30.600     0.0     0.0    -0.0     0.674  200.6  111.9     0.0    -0.0  135.0
-51.600   30.700     0.0     0.0     0.0     0.675  108.1  172.5     0.0    -0.0   45.0
-51.600   30.800     0.0    -0.0     0.0     0.675  157.0  157.0     0.0    -0.0   45.1
-51.600   30.900     0.0     0.0     0.0     0.676   91.5   88.0     0.0    -0.0   48.1
-51.600   31.000     0.0     0.0     0.0     0.676   90.0   90.0     0.0     0.0   90.0
-51.600   31.100     0.0    -0.0    -0.0     0.677  121.7   80.5     0.0    -0.0  134.9
-51.600   31.200     0.0    -0.0     0.0     0.677   81.4  166.0     0.0    -0.0   45.0
-51.600   31.300     0.0     0.0    -0.0     0.678   82.4   82.4     0.0    -0.0  134.9
-51.600   31.400     0.0     0.0    -0.0     0.678   36.3   70.3     0.0    -0.0  135.0
-51.600   31.500     0.0     0.0     0.0     0.679   90.0   90.0     0.0     0.0   90.0
-51.600   31.600     0.0     0.0    -0.0     0.679  119.5   89.8     0.0    -0.0  134.9
-51.600   31.700     0.0    -0.0     0.0     0.680   45.1   45.1     0.0    -0.0   45.1
-51.600   31.800     0.0    -0.0     0.0     0.680  120.2  173.0     0.0    -0.0   45.0
-51.600   31.900     0.0     0.0     0.0     0.681   90.0  169.7     0.0    -0.0   45.0
-51.600   32.000     0.0     0.0     0.0     0.681   90.0   90.0     0.0     0.0   90.0
-51.600   32.100     0.0    -0.0    -0.0     0.682   70.1   89.8     0.0    -0.0  134.9
-51.600   32.200     0.0     0.0    -0.0     0.682   51.6   89.9     0.0    -0.0  135.0
-51.600   32.300     0.0     0.0    -0.0     0.683  -11.6   72.2     0.0    -0.0  135.0
-51.600   32.400     0.0     0.0     0.0     0.683   96.0   46.2     0.0    -0.0   45.0
-51.600   32.500     0.0     0.0     0.0     0.684   90.0   90.0     0.0     0.0   90.0
-51.600   32.600     0.0     0.0    -0.0     0.684   14.7   90.0     0.0    -0.0  135.0
-51.600   32.700     0.0    -0.0     0.0     0.685  104.8  163.0     0.0    -0.0   45.0
-51.600   32.800     0.0     0.0    -0.0     0.685   95.3   89.3     0.0    -0.0  134.6
-51.600   32.900     0.0     0.0     0.0     0.686  109.6  109.6     0.0    -0.0   45.1
-51.600   33.000     0.0     0.0     0.0     0.686   90.0   90.0     0.0     0.0   90.0
-51.600   33.100     0.0     0.0     0.0     0.687   88.0  152.3     0.0    -0.0   45.0
-51.600   33.200     0.0    -0.0     0.0     0.687  103.6   35.6     0.0    -0.0   45.0
-51.600   33.300     0.0    -0.0    -0.0     0.688  110.8   89.9     0.0    -0.0  134.9
-51.600   33.400     0.0     0.0    -0.0     0.688  162.4   90.0     0.0    -0.0  135.0
-51.600   33.500     0.0     0.0     0.0     0.689   90.0   90.0     0.0     0.0   90.0
-51.600   33.600     0.0     0.0    -0.0     0.689  140.3   90.0     0.0    -0.0  135.0
-51.600   33.700     0.0     0.0     0.0     0.690   65.2  -24.3     0.0    -0.0   45.0
-51.600   33.800     0.0     0.0     0.0     0.690   90.1  112.0     0.0    -0.0   45.1
-51.600   33.900     0.0     0.0    -0.0     0.691  149.7  149.7     0.0    -0.0  135.0
-51.600   34.000     0.0     0.0     0.0     0.691   90.0   90.0     0.0     0.0   90.0
-51.600   34.100     0.0    -0.0    -0.0     0.692  161.9  161.9     0.0    -0.0  134.9
-51.600   34.200     0.0    -0.0    -0.0     0.692   28.6   28.6     0.0    -0.0  134.9
-51.600   34.300     0.0    -0.0    -0.0     0.693  150.1  150.1     0.0    -0.0  135.0
-51.600   34.400     0.0    -0.0     0.0     0.693   90.0   23.9     0.0    -0.0   45.0
-51.600   34.500     0.0     0.0     0.0     0.694   90.0   90.0     0.0     0.0   90.0
-51.600   34.600     0.0     0.0    -0.0     0.694   99.0   99.0     0.0    -0.0  135.0
-51.600   34.700     0.0    -0.0    -0.0     0.695   26.8   90.0     0.0    -0.0  135.0
-51.600   34.800     0.0    -0.0    -0.0     0.695  152.2  152.2     0.0    -0.0  134.9
-51.600   34.900     0.0     0.0     0.0     0.696   78.2  160.7     0.0    -0.0   45.0
-51.600   35.000     0.0     0.0     0.0     0.696   90.0   90.0     0.0     0.0   90.0
-51.600   35.100     0.0    -0.0    -0.0     0.697   35.5   89.8     0.0    -0.0  134.9
-51.600   35.200     0.0    -0.0    -0.0     0.697   16.6   89.9     0.0    -0.0  134.9
-51.600   35.300     0.0     0.0     0.0     0.698   45.0  -42.8     0.0    -0.0   46.1
-51.600   35.400     0.0     0.0     0.0     0.698   90.0   66.1     0.0    -0.0   45.0
-51.600   35.500     0.0     0.0     0.0     0.699   90.0   90.0     0.0     0.0   90.0
-51.600   35.600     0.0    -0.0    -0.0     0.699   41.5   90.0     0.0    -0.0  135.0
-51.600   35.700     0.0     0.0    -0.0     0.699  170.7   90.0     0.0    -0.0  135.0
-51.600   35.800     0.0     0.0    -0.0     0.700   51.6  111.1     0.0    -0.0  134.9
-51.600   35.900     0.0    -0.0     0.0     0.700  120.6   35.9     0.0    -0.0   45.0
-51.600   36.000     0.0     0.0     0.0     0.701   90.0   90.0     0.0     0.0   90.0
-51.600   36.100     0.0     0.0     0.0     0.701   79.8   -2.3     0.0    -0.0   45.0
-51.600   36.200     0.0    -0.0     0.0     0.702   62.5  132.1     0.0    -0.0   45.1
-51.600   36.300     0.0     0.0    -0.0     0.702   28.1   89.9     0.0    -0.0  135.0
-51.600   36.400     0.0     0.0     0.0     0.703   90.0  139.8     0.0    -0.0   45.0
-51.600   36.500     0.0     0.0     0.0     0.703   90.0   90.0     0.0     0.0   90.0
-51.600   36.600     0.0    -0.0     0.0     0.704   90.0    2.4     0.0    -0.0   45.0
-51.600   36.700     0.0     0.0    -0.0     0.704   37.2   89.8     0.0    -0.0  134.9
-51.600   36.800     0.0    -0.0    -0.0     0.705  -33.1   53.0     0.0    -0.0  134.9
-51.600   36.900     0.0     0.0     0.0     0.705   42.9  -42.5     0.0    -0.0   46.1
-51.600   37.000     0.0     0.0     0.0     0.706   90.0   90.0     0.0     0.0   90.0
-51.600   37.100     0.0    -0.0    -0.0     0.706   54.2  117.4     0.0    -0.0  134.9
-51.600   37.200     0.0     0.0     0.0     0.707   67.7  156.1     0.0    -0.0   45.0
-51.600   37.300     0.0     0.0     0.0     0.707  143.1  143.1     0.0    -0.0   45.3
-51.600   37.400     0.0     0.0    -0.0     0.708  149.7   63.6     0.0    -0.0  135.0
-51.600   37.500     0.0     0.0     0.0     0.708   90.0   90.0     0.0     0.0   90.0
-51.600   37.600     0.0    -0.0     0.0     0.709  136.1  223.6     0.0    -0.0   47.7
-51.600   37.700     0.0    -0.0    -0.0     0.709  162.7   89.8     0.0    -0.0  134.9
-51.600   37.800     0.0    -0.0     0.0     0.710   73.8  141.3     0.0    -0.0   45.0
-51.600   37.900     0.0    -0.0    -0.0     0.710  161.4   90.0     0.0    -0.0  135.0
-51.600   38.000     0.0     0.0     0.0     0.711   90.0   90.0     0.0     0.0   90.0
-51.600   38.100     0.0    -0.0    -0.0     0.711   53.6  113.5     0.0    -0.0  135.0
-51.600   38.200     0.0     0.0     0.0     0.711  145.6  145.6     0.0    -0.0   45.0
-51.600   38.300     0.0    -0.0    -0.0     0.712   45.6   45.6     0.0    -0.0  135.0
-51.600   38.400     0.0    -0.0    -0.0     0.712   87.6   89.2     0.0    -0.0  134.7
-51.600   38.500     0.0     0.0     0.0     0.713   90.0   90.0     0.0     0.0   90.0
-51.600   38.600     0.0     0.0    -0.0     0.713   25.9   90.0     0.0    -0.0  135.0
-51.600   38.700     0.0    -0.0     0.0     0.714  134.4  214.5     0.0    -0.0   45.1
-51.600   38.800     0.0     0.0    -0.0     0.714   26.2   90.0     0.0    -0.0  135.0
-51.600   38.900     0.0     0.0     0.0     0.715   90.0  138.0     0.0    -0.0   45.0
-51.600   39.000     0.0     0.0     0.0     0.715   90.0   90.0     0.0     0.0   90.0
-51.600   39.100     0.0    -0.0     0.0     0.716   90.0  148.1     0.0    -0.0   45.0
-51.600   39.200     0.0     0.0    -0.0     0.716  156.6   94.3     0.0    -0.0  135.0
-51.600   39.300     0.0     0.0    -0.0     0.717   39.1  121.4     0.0    -0.0  135.0
-51.600   39.400     0.0     0.0    -0.0     0.717   18.6   63.2     0.0    -0.0  135.0
-51.600   39.500     0.0     0.0     0.0     0.718   90.0   90.0     0.0     0.0   90.0
-51.600   39.600     0.0    -0.0    -0.0     0.718   68.2   68.2     0.0    -0.0  134.9
-51.600   39.700     0.0     0.0    -0.0     0.719   96.4   96.4     0.0    -0.0  134.9
-51.600   39.800     0.0     0.0    -0.0     0.719  154.4  154.4     0.0    -0.0  135.0
-51.600   39.900     0.0     0.0     0.0     0.720   90.0   54.2     0.0    -0.0   45.0
-51.600   40.000     0.0     0.0     0.0     0.720   90.0   90.0     0.0     0.0   90.0
-51.600   40.100     0.0     0.0    -0.0     0.720   14.0   90.0     0.0    -0.0  135.0
-51.600   40.200     0.0    -0.0     0.0     0.721  145.0  145.0     0.0    -0.0   45.0
-51.600   40.300     0.0     0.0    -0.0     0.721  168.7   90.0     0.0    -0.0  135.0
-51.600   40.400     0.0    -0.0     0.0     0.722  147.1  147.1     0.0    -0.0   45.0
-51.600   40.500     0.0     0.0     0.0     0.722   90.0   90.0     0.0     0.0   90.0
-51.600   40.600     0.0     0.0     0.0     0.723  170.4  170.4     0.0    -0.0   45.1
-51.600   40.700     0.0    -0.0    -0.0     0.723   -4.6   60.4     0.0    -0.0  135.0
-51.600   40.800     0.0    -0.0    -0.0     0.724  184.2  102.4     0.0    -0.0  135.0
-51.600   40.900     0.0     0.0    -0.0     0.724  128.9   67.1     0.0    -0.0  135.0
-51.600   41.000     0.0     0.0     0.0     0.725   90.0   90.0     0.0     0.0   90.0
-51.600   41.100     0.0     0.0    -0.0     0.725    0.3   87.2     0.0    -0.0  135.0
-51.600   41.200     0.0    -0.0     0.0     0.726   38.2  -30.8     0.0    -0.0   45.2
-51.600   41.300     0.0     0.0     0.0     0.726   93.7    4.8     0.0    -0.0   45.0
-51.600   41.400     0.0     0.0    -0.0     0.727  123.3  123.3     0.0    -0.0  135.0
-51.600   41.500     0.0     0.0     0.0     0.727   90.0   90.0     0.0     0.0   90.0
-51.600   41.600     0.0     0.0     0.0     0.727  114.1   41.0     0.0    -0.0   45.0
-51.600   41.700     0.0     0.0    -0.0     0.728    2.2    2.2     0.0    -0.0  134.6
-51.600   41.800     0.0     0.0    -0.0     0.728  166.3   89.9     0.0    -0.0  135.0
-51.600   41.900     0.0     0.0    -0.0     0.729  120.9   89.9     0.0    -0.0  135.0
-51.600   42.000     0.0     0.0     0.0     0.729   90.0   90.0     0.0     0.0   90.0
-51.600   42.100     0.0     0.0     0.0     0.730  113.3  168.3     0.0    -0.0   45.0
-51.600   42.200     0.0    -0.0     0.0     0.730  131.1  218.2     0.0    -0.0   45.1
-51.600   42.300     0.0    -0.0    -0.0     0.731   26.1   66.5     0.0    -0.0  135.0
-51.600   42.400     0.0     0.0     0.0     0.731   90.0   49.1     0.0    -0.0   45.0
-51.600   42.500     0.0     0.0     0.0     0.732   90.0   90.0     0.0     0.0   90.0
-51.600   42.600     0.0     0.0    -0.0     0.732   67.2   89.9     0.0    -0.0  135.0
-51.600   42.700     0.0     0.0    -0.0     0.733   26.4   83.0     0.0    -0.0  135.0
-51.600   42.800     0.0     0.0    -0.0     0.733   39.9   90.0     0.0    -0.0  135.0
-51.600   42.900     0.0     0.0    -0.0     0.733  101.4   89.8     0.0    -0.0  134.9
-51.600   43.000     0.0     0.0     0.0     0.734   90.0   90.0     0.0     0.0   90.0
-51.600   43.100     0.0     0.0    -0.0     0.734  176.9  109.6     0.0    -0.0  135.0
-51.600   43.200     0.0     0.0     0.0     0.735  117.6  197.2     0.0    -0.0   45.0
-51.600   43.300     0.0    -0.0    -0.0     0.735  144.3  144.3     0.0    -0.0  135.0
-51.600   43.400     0.0     0.0    -0.0     0.736   91.3   89.1     0.0    -0.0  133.5
-51.600   43.500     0.0     0.0     0.0     0.736   90.0   90.0     0.0     0.0   90.0
-51.600   43.600     0.0    -0.0    -0.0     0.737  155.4  155.4     0.0    -0.0  135.0
-51.600   43.700     0.0    -0.0    -0.0     0.737  161.0   90.0     0.0    -0.0  135.0
-51.600   43.800     0.0    -0.0    -0.0     0.738   92.1   89.2     0.0    -0.0  134.3
-51.600   43.900     0.0     0.0    -0.0     0.738   13.0   90.0     0.0    -0.0  135.0
-51.600   44.000     0.0     0.0     0.0     0.739   90.0   90.0     0.0     0.0   90.0
-51.600   44.100     0.0    -0.0    -0.0     0.739   82.8   82.8     0.0    -0.0  135.0
-51.600   44.200     0.0    -0.0     0.0     0.739   90.0   23.2     0.0    -0.0   45.0
-51.600   44.300     0.0     0.0    -0.0     0.740   70.7   70.7     0.0    -0.0  134.8
-51.600   44.400     0.0    -0.0    -0.0     0.740  151.0   90.0     0.0    -0.0  135.0
-51.600   44.500     0.0     0.0     0.0     0.741   90.0   90.0     0.0     0.0   90.0
-51.600   44.600     0.0     0.0    -0.0     0.741   24.6   90.0     0.0    -0.0  135.0
-51.600   44.700     0.0     0.0    -0.0     0.742    5.1   61.7     0.0    -0.0  135.0
-51.600   44.800     0.0    -0.0     0.0     0.742  103.4   38.3     0.0    -0.0   45.0
-51.600   44.900     0.0     0.0    -0.0     0.743  141.2   90.0     0.0    -0.0  135.0
-51.600   45.000     0.0     0.0     0.0     0.743   90.0   90.0     0.0     0.0   90.0
-51.600   45.100     0.0     0.0     0.0     0.743   70.1  148.6     0.0    -0.0   45.0
-51.600   45.200     0.0    -0.0     0.0     0.744   90.0    7.0     0.0    -0.0   45.0
-51.600   45.300     0.0     0.0     0.0     0.744   57.0   48.7     0.0    -0.0   45.0
-51.600   45.400     0.0     0.0    -0.0     0.745   13.4   92.2     0.0    -0.0  135.0
-51.600   45.500     0.0     0.0     0.0     0.745   90.0   90.0     0.0     0.0   90.0
-51.600   45.600     0.0     0.0    -0.0     0.746   28.3   96.8     0.0    -0.0  135.0
-51.600   45.700     0.0    -0.0     0.0     0.746   90.0  151.1     0.0    -0.0   45.0
-51.600   45.800     0.0     0.0     0.0     0.747  124.9  211.4     0.0    -0.0   45.0
-51.600   45.900     0.0     0.0    -0.0     0.747  147.7   65.9     0.0    -0.0  135.0
-51.600   46.000     0.0     0.0     0.0     0.748   90.0   90.0     0.0     0.0   90.0
-51.600   46.100     0.0    -0.0     0.0     0.748   88.5    6.4     0.0    -0.0   45.0
-51.600   46.200     0.0    -0.0    -0.0     0.748   60.3   60.3     0.0    -0.0  134.8
-51.600   46.300     0.0    -0.0     0.0     0.749   90.0  140.9     0.0    -0.0   45.0
-51.600   46.400     0.0     0.0     0.0     0.749   97.6  182.8     0.0    -0.0   45.0
-51.600   46.500     0.0     0.0     0.0     0.750   90.0   90.0     0.0     0.0   90.0
-51.600   46.600     0.0     0.0     0.0     0.750   90.1   75.3     0.0    -0.0   45.0
-51.600   46.700     0.0     0.0    -0.0     0.751  195.6  106.7     0.0    -0.0  135.0
-51.600   46.800     0.0     0.0     0.0     0.751  129.0  129.0     0.0    -0.0   45.0
-51.600   46.900     0.0     0.0     0.0     0.752  156.4  156.4     0.0    -0.0   45.0
-51.600   47.000     0.0     0.0     0.0     0.752   90.0   90.0     0.0     0.0   90.0
-51.600   47.100     0.0    -0.0     0.0     0.752   90.1   69.0     0.0    -0.0   45.0
-51.600   47.200     0.0    -0.0    -0.0     0.753  141.3   90.0     0.0    -0.0  135.0
-51.600   47.300     0.0    -0.0     0.0     0.753   90.0  156.3     0.0    -0.0   45.0
-51.600   47.400     0.0     0.0     0.0     0.754   90.0   42.4     0.0    -0.0   45.0
-51.600   47.500     0.0     0.0     0.0     0.754   90.0   90.0     0.0     0.0   90.0
-51.600   47.600     0.0    -0.0    -0.0     0.755    5.1   83.1     0.0    -0.0  135.0
-51.600   47.700     0.0     0.0     0.0     0.755   90.0  171.6     0.0    -0.0   45.0
-51.600   47.800     0.0     0.0    -0.0     0.755  144.1  139.9     0.0    -0.0  135.0
-51.600   47.900     0.0     0.0     0.0     0.756  133.5  196.2     0.0    -0.0   45.0
-51.600   48.000     0.0     0.0     0.0     0.756   90.0   90.0     0.0     0.0   90.0
-51.600   48.100     0.0    -0.0     0.0     0.757  106.9  146.0     0.0    -0.0   45.0
-51.600   48.200     0.0     0.0    -0.0     0.757   71.9   90.0     0.0    -0.0  135.0
-51.600   48.300     0.0     0.0     0.0     0.758   92.0   92.0     0.0    -0.0   45.1
-51.600   48.400     0.0     0.0     0.0     0.758  121.8   44.8     0.0    -0.0   45.0
-51.600   48.500     0.0     0.0     0.0     0.759   90.0   90.0     0.0     0.0   90.0
-51.600   48.600     0.0     0.0    -0.0     0.759  149.5   63.2     0.0    -0.0  135.0
-51.600   48.700     0.0     0.0     0.0     0.759   59.4   16.7     0.0    -0.0   45.0
-51.600   48.800     0.0     0.0    -0.0     0.760    8.4   90.0     0.0    -0.0  135.0
-51.600   48.900     0.0     0.0    -0.0     0.760    5.2   76.6     0.0    -0.0  135.0
-51.600   49.000     0.0     0.0     0.0     0.761   90.0   90.0     0.0     0.0   90.0
-51.600   49.100     0.0    -0.0     0.0     0.761  137.2  137.2     0.0    -0.0   45.0
-51.600   49.200     0.0     0.0    -0.0     0.762  150.7  150.7     0.0    -0.0  135.0
-51.600   49.300     0.0    -0.0    -0.0     0.762  193.2  127.1     0.0    -0.0  135.0
-51.600   49.400     0.0     0.0     0.0     0.762  104.1  174.2     0.0    -0.0   45.0
-51.600   49.500     0.0     0.0     0.0     0.763   90.0   90.0     0.0     0.0   90.0
-51.600   49.600     0.0     0.0    -0.0     0.763   16.1   57.5     0.0    -0.0  135.0
-51.600   49.700     0.0     0.0    -0.0     0.764   42.8   90.0     0.0    -0.0  135.0
-51.600   49.800     0.0     0.0    -0.0     0.764  105.7   89.9     0.0    -0.0  135.0
-51.600   49.900     0.0     0.0    -0.0     0.765  -17.8   68.5     0.0    -0.0  135.0
-51.600   50.000     0.0     0.0     0.0     0.765   90.0   90.0     0.0     0.0   90.0
-51.600   50.100     0.0    -0.0    -0.0     0.765  127.9   90.0     0.0    -0.0  135.0
-51.600   50.200     0.0    -0.0    -0.0     0.766  203.0  143.6     0.0    -0.0  135.0
-51.600   50.300     0.0    -0.0    -0.0     0.766  161.3   90.0     0.0    -0.0  135.0
-51.600   50.400     0.0     0.0    -0.0     0.767   54.9   90.0     0.0    -0.0  135.0
-51.600   50.500     0.0     0.0     0.0     0.767   90.0   90.0     0.0     0.0   90.0
-51.600   50.600     0.0     0.0    -0.0     0.768  142.1   60.0     0.0    -0.0  135.0
-51.600   50.700     0.0    -0.0     0.0     0.768   83.2   83.2     0.0    -0.0   45.1
-51.600   50.800     0.0     0.0    -0.0     0.768   61.8   90.0     0.0    -0.0  135.0
-51.600   50.900     0.0     0.0     0.0     0.769   90.0  138.4     0.0    -0.0   45.0
-51.600   51.000     0.0     0.0     0.0     0.769   90.0   90.0     0.0     0.0   90.0
-51.600   51.100     0.0     0.0     0.0     0.770  113.0  181.2     0.0    -0.0  225.0
-51.600   51.200     0.0     0.0     0.0     0.770  105.5   16.9     0.0    -0.0   45.0
-51.600   51.300     0.0     0.0    -0.0     0.771   14.5   92.7     0.0    -0.0  135.0
-51.600   51.400     0.0     0.0    -0.0     0.771  139.9   60.7     0.0    -0.0  135.0
-51.600   51.500     0.0     0.0     0.0     0.771   90.0   90.0     0.0     0.0   90.0
-51.600   51.600     0.0    -0.0     0.0     0.772   56.5  -24.6     0.0    -0.0   45.0
-51.600   51.700     0.0     0.0     0.0     0.772   69.1   69.1     0.0    -0.0   45.0
-51.600   51.800     0.0     0.0    -0.0     0.773   21.1   24.9     0.0    -0.0  135.0
-51.600   51.900     0.0     0.0    -0.0     0.773  146.6   62.6     0.0    -0.0  135.0
-51.600   52.000     0.0     0.0     0.0     0.773   90.0   90.0     0.0     0.0   90.0
-51.600   52.100     0.0    -0.0     0.0     0.774   44.5  -22.5     0.0    -0.0   45.0
-51.600   52.200     0.0    -0.0    -0.0     0.774   75.0   75.0     0.0    -0.0  135.0
-51.600   52.300    -0.0     0.0    -0.0     0.775  163.3   90.0     0.0    -0.0  135.0
-51.600   52.400    -0.0     0.0    -0.0     0.775   43.1  129.3     0.0    -0.0  135.0
-51.600   52.500     0.0     0.0     0.0     0.776   90.0   90.0     0.0     0.0   90.0
-51.600   52.600    -0.0    -0.0    -0.0     0.776   88.8   90.0     0.0    -0.0  135.0
-51.600   52.700    -0.0     0.0    -0.0     0.776   79.9   79.9     0.0    -0.0  135.0
-51.600   52.800    -0.0     0.0    -0.0     0.777   20.8   90.0     0.0    -0.0  135.0
-51.600   52.900    -0.0     0.0     0.0     0.777   90.0   98.7     0.0    -0.0  225.0
-51.600   53.000     0.0     0.0     0.0     0.778   90.0   90.0     0.0     0.0   90.0
-51.600   53.100    -0.0    -0.0     0.0     0.778   90.0  160.0     0.0    -0.0  225.0
-51.600   53.200    -0.0     0.0     0.0     0.778   97.7  169.4     0.0    -0.0  225.0
-51.600   53.300    -0.0    -0.0     0.0     0.779   44.5  -11.4     0.0    -0.0  225.0
-51.600   53.400    -0.0     0.0    -0.0     0.779   10.9   90.0     0.0    -0.0  135.0
-51.600   53.500     0.0     0.0     0.0     0.780   90.0   90.0     0.0     0.0   90.0
-51.600   53.600    -0.0    -0.0     0.0     0.780   90.0  177.5     0.0    -0.0  225.0
-51.600   53.700    -0.0     0.0     0.0     0.780   99.6  165.0     0.0    -0.0  225.0
-51.600   53.800    -0.0     0.0     0.0     0.781   61.7   61.7     0.0    -0.0  225.0
-51.600   53.900    -0.0     0.0    -0.0     0.781    0.9   78.5     0.0    -0.0  135.0
-51.600   54.000     0.0     0.0     0.0     0.782   90.0   90.0     0.0     0.0   90.0
-51.600   54.100     0.0    -0.0     0.0     0.782   91.4    2.7     0.0    -0.0   45.0
-51.600   54.200    -0.0    -0.0     0.0     0.783   80.0  154.6     0.0    -0.0  225.0
-51.600   54.300    -0.0     0.0     0.0     0.783   90.0   41.1     0.0    -0.0  225.0
-51.600   54.400    -0.0    -0.0     0.0     0.783   90.0  176.6     0.0    -0.0  225.0
-51.600   54.500     0.0     0.0     0.0     0.784   90.0   90.0     0.0     0.0   90.0
-51.600   54.600     0.0     0.0    -0.0     0.784   56.0   56.0     0.0    -0.0  135.0
-51.600   54.700    -0.0     0.0    -0.0     0.785  135.3   46.1     0.0    -0.0  135.1
-51.600   54.800    -0.0     0.0     0.0     0.785   61.3    5.5     0.0    -0.0  225.0
-51.600   54.900    -0.0     0.0     0.0     0.785  126.4  126.4     0.0    -0.0  225.0
-51.600   55.000     0.0     0.0     0.0     0.786   90.0   90.0     0.0     0.0   90.0
-51.600   55.100     0.0    -0.0     0.0     0.786   90.0  119.1     0.0    -0.0   45.0
-51.600   55.200    -0.0     0.0     0.0     0.787   57.0  132.5     0.0    -0.0  225.0
-51.600   55.300    -0.0     0.0    -0.0     0.787   50.8   50.8     0.0    -0.0  135.0
-51.600   55.400    -0.0     0.0    -0.0     0.787   47.9   90.0     0.0    -0.0  135.0
-51.600   55.500     0.0     0.0     0.0     0.788   90.0   90.0     0.0     0.0   90.0
-51.500   22.000     0.0     0.0     0.0     0.660   90.0   90.0     0.0     0.0   90.0
-51.500   22.100     0.0     0.0     0.0     0.661   90.0   90.0     0.0     0.0   90.0
-51.500   22.200     0.0     0.0     0.0     0.661   90.0   90.0     0.0     0.0   90.0
-51.500   22.300     0.0     0.0     0.0     0.662   90.0   90.0     0.0     0.0   90.0
-51.500   22.400     0.0     0.0     0.0     0.662   90.0   90.0     0.0     0.0   90.0
-51.500   22.500     0.0     0.0     0.0     0.662   90.0   90.0     0.0     0.0   90.0
-51.500   22.600     0.0     0.0     0.0     0.663   90.0   90.0     0.0     0.0   90.0
-51.500   22.700     0.0     0.0     0.0     0.663   90.0   90.0     0.0     0.0   90.0
-51.500   22.800     0.0     0.0     0.0     0.664   90.0   90.0     0.0     0.0   90.0
-51.500   22.900     0.0     0.0     0.0     0.664   90.0   90.0     0.0     0.0   90.0
-51.500   23.000     0.0     0.0     0.0     0.664   90.0   90.0     0.0     0.0   90.0
-51.500   23.100     0.0     0.0     0.0     0.665   90.0   90.0     0.0     0.0   90.0
-51.500   23.200     0.0     0.0     0.0     0.665   90.0   90.0     0.0     0.0   90.0
-51.500   23.300     0.0     0.0     0.0     0.665   90.0   90.0     0.0     0.0   90.0
-51.500   23.400     0.0     0.0     0.0     0.666   90.0   90.0     0.0     0.0   90.0
-51.500   23.500     0.0     0.0     0.0     0.666   90.0   90.0     0.0     0.0   90.0
-51.500   23.600     0.0     0.0     0.0     0.667   90.0   90.0     0.0     0.0   90.0
-51.500   23.700     0.0     0.0     0.0     0.667   90.0   90.0     0.0     0.0   90.0
-51.500   23.800     0.0     0.0     0.0     0.667   90.0   90.0     0.0     0.0   90.0
-51.500   23.900     0.0     0.0     0.0     0.668   90.0   90.0     0.0     0.0   90.0
-51.500   24.000     0.0     0.0     0.0     0.668   90.0   90.0     0.0     0.0   90.0
-51.500   24.100     0.0     0.0     0.0     0.669   90.0   90.0     0.0     0.0   90.0
-51.500   24.200     0.0     0.0     0.0     0.669   90.0   90.0     0.0     0.0   90.0
-51.500   24.300     0.0     0.0     0.0     0.669   90.0   90.0     0.0     0.0   90.0
-51.500   24.400     0.0     0.0     0.0     0.670   90.0   90.0     0.0     0.0   90.0
-51.500   24.500     0.0     0.0     0.0     0.670   90.0   90.0     0.0     0.0   90.0
-51.500   24.600     0.0     0.0     0.0     0.670   90.0   90.0     0.0     0.0   90.0
-51.500   24.700     0.0     0.0     0.0     0.671   90.0   90.0     0.0     0.0   90.0
-51.500   24.800     0.0     0.0     0.0     0.671   90.0   90.0     0.0     0.0   90.0
-51.500   24.900     0.0     0.0     0.0     0.672   90.0   90.0     0.0     0.0   90.0
-51.500   25.000     0.0     0.0     0.0     0.672   90.0   90.0     0.0     0.0   90.0
-51.500   25.100     0.0     0.0     0.0     0.672   90.0   90.0     0.0     0.0   90.0
-51.500   25.200     0.0     0.0     0.0     0.673   90.0   90.0     0.0     0.0   90.0
-51.500   25.300     0.0     0.0     0.0     0.673   90.0   90.0     0.0     0.0   90.0
-51.500   25.400     0.0     0.0     0.0     0.674   90.0   90.0     0.0     0.0   90.0
-51.500   25.500     0.0     0.0     0.0     0.674   90.0   90.0     0.0     0.0   90.0
-51.500   25.600     0.0     0.0     0.0     0.674   90.0   90.0     0.0     0.0   90.0
-51.500   25.700     0.0     0.0     0.0     0.675   90.0   90.0     0.0     0.0   90.0
-51.500   25.800     0.0     0.0     0.0     0.675   90.0   90.0     0.0     0.0   90.0
-51.500   25.900     0.0     0.0     0.0     0.675   90.0   90.0     0.0     0.0   90.0
-51.500   26.000     0.0     0.0     0.0     0.676   90.0   90.0     0.0     0.0   90.0
-51.500   26.100     0.0     0.0     0.0     0.676   90.0   90.0     0.0     0.0   90.0
-51.500   26.200     0.0     0.0     0.0     0.677   90.0   90.0     0.0     0.0   90.0
-51.500   26.300     0.0     0.0     0.0     0.677   90.0   90.0     0.0     0.0   90.0
-51.500   26.400     0.0     0.0     0.0     0.677   90.0   90.0     0.0     0.0   90.0
-51.500   26.500     0.0     0.0     0.0     0.678   90.0   90.0     0.0     0.0   90.0
-51.500   26.600     0.0     0.0     0.0     0.678   90.0   90.0     0.0     0.0   90.0
-51.500   26.700     0.0     0.0     0.0     0.678   90.0   90.0     0.0     0.0   90.0
-51.500   26.800     0.0     0.0     0.0     0.679   90.0   90.0     0.0     0.0   90.0
-51.500   26.900     0.0     0.0     0.0     0.679   90.0   90.0     0.0     0.0   90.0
-51.500   27.000     0.0     0.0     0.0     0.680   90.0   90.0     0.0     0.0   90.0
-51.500   27.100    -2.4    -1.2     4.4     0.711   74.3    7.8     2.7    -6.2  221.0
-51.500   27.200    -4.3    -0.9     2.0     0.027   31.2   18.1     0.1    -5.3  204.6
-51.500   27.300    -5.8     4.4    -3.2    -0.973  205.5  122.1     5.4    -6.8  163.8
-51.500   27.400    -6.8    15.2    -7.5    -1.887   37.1  108.8    17.5    -9.1  162.9
-51.500   27.500    -7.4    29.2    -6.7    -2.314   51.9  107.9    30.4    -8.6  169.9
-51.500   27.600   -12.5    40.5    -8.6    -2.484   51.1  110.9    41.9   -13.8  171.0
-51.500   27.700   -16.8    45.0   -14.0    -2.485   45.1  110.6    48.0   -19.9  167.8
-51.500   27.800   -20.5    43.2   -21.5    -2.407   36.6  109.4    49.8   -27.1  163.0
-51.500   27.900   -23.4    38.4   -29.6    -2.339   28.2  108.1    50.2   -35.3  158.1
-51.500   28.000   -25.6    36.7   -36.7    -2.373   23.5  106.8    53.7   -42.6  155.2
-51.500   28.100   -29.9    41.0   -41.7    -2.416   23.1  107.3    60.3   -49.2  155.2
-51.500   28.200   -33.1    47.0   -44.3    -2.334   24.4  107.7    66.7   -52.8  156.1
-51.500   28.300   -35.3    52.9   -45.1    -2.199   26.2  108.2    71.9   -54.3  157.2
-51.500   28.400   -36.4    57.0   -44.8    -2.082   27.7  108.5    75.0   -54.4  158.1
-51.500   28.500   -36.4    57.9   -43.9    -2.052   28.3  108.7    75.2   -53.7  158.5
-51.500   28.600   -39.1    55.3   -34.8    -1.750   30.8  112.8    66.7   -50.5  161.8
-51.500   28.700   -40.6    50.9   -33.3    -2.067   29.6  114.4    61.7   -51.4  162.0
-51.500   28.800   -40.9    46.6   -36.7    -2.720   26.4  113.6    60.0   -54.3  160.0
-51.500   28.900   -39.9    43.5   -42.4    -3.427   23.1  111.4    61.3   -57.7  157.3
-51.500   29.000   -37.7    42.3   -47.7    -3.904   21.1  108.9    64.6   -59.9  155.0
-51.500   29.100   -46.6    45.1   -57.5    -4.327  199.0  109.6    72.8   -74.3  154.3
-51.500   29.200   -47.0    49.5   -49.8    -3.507   22.6  111.5    70.6   -68.1  157.1
-51.500   29.300   -39.1    50.8   -32.6    -2.067   30.0  114.0    61.4   -49.7  162.0
-51.500   29.400   -22.8    46.5   -14.2    -0.630   43.1  114.7    49.3   -25.6  168.9
-51.500   29.500     1.7    36.4    -2.5     0.180   85.8   85.8    36.6     1.5  175.8
-51.500   29.600     0.5    23.8    -2.4     0.206   84.1   84.1    24.1     0.3  174.1
-51.500   29.700    -0.2    12.8    -1.9     0.318   70.4   93.1    13.1    -0.5  171.7
-51.500   29.800    -0.6     5.0    -1.2     0.465   56.1   99.9     5.3    -0.9  168.0
-51.500   29.900    -0.5     1.0    -0.5     0.599   34.6  109.5     1.2    -0.7  162.0
-51.500   30.000     0.0     0.0     0.0     0.671   90.0   90.0     0.0     0.0   90.0
-51.500   30.100     0.0    -0.0    -0.0     0.671  -24.6   36.9     0.0    -0.0  106.5
-51.500   30.200     0.0    -0.0    -0.0     0.672  144.6   73.4     0.0    -0.0  108.9
-51.500   30.300     0.0     0.0    -0.0     0.672   25.0  108.1     0.0    -0.0  126.9
-51.500   30.400     0.0    -0.0     0.0     0.673   84.8  169.6     0.0    -0.0   62.1
-51.500   30.500     0.0     0.0     0.0     0.673   90.0   90.0     0.0     0.0   90.0
-51.500   30.600    -0.0    -0.0    -0.0     0.674   90.1   90.1    -0.0    -0.0   90.2
-51.500   30.700     0.0    -0.0    -0.0     0.674  161.7  139.1     0.0    -0.0  125.6
-51.500   30.800     0.0     0.0    -0.0     0.675  150.6  150.6     0.0    -0.0  122.7
-51.500   30.900     0.0    -0.0     0.0     0.675  112.2   56.7     0.0    -0.0   84.1
-51.500   31.000     0.0     0.0     0.0     0.676   90.0   90.0     0.0     0.0   90.0
-51.500   31.100     0.0    -0.0     0.0     0.676  150.7  153.6     0.0    -0.0   62.5
-51.500   31.200    -0.0     0.0    -0.0     0.677  173.3  173.3     0.0    -0.0  163.3
-51.500   31.300    -0.0    -0.0    -0.0     0.677  192.1  164.9    -0.0    -0.0  177.3
-51.500   31.400    -0.0     0.0    -0.0     0.678  117.8   66.0     0.0    -0.0  167.7
-51.500   31.500     0.0     0.0     0.0     0.678   90.0   90.0     0.0     0.0   90.0
-51.500   31.600    -0.0     0.0     0.0     0.679   96.5  165.6     0.0    -0.0  212.2
-51.500   31.700    -0.0    -0.0    -0.0     0.679  177.8   90.9     0.0    -0.0  144.7
-51.500   31.800    -0.0     0.0    -0.0     0.680  199.7  122.0     0.0    -0.0  152.3
-51.500   31.900     0.0     0.0    -0.0     0.680   31.6  101.8     0.0    -0.0  131.3
-51.500   32.000     0.0     0.0     0.0     0.681   90.0   90.0     0.0     0.0   90.0
-51.500   32.100    -0.0    -0.0    -0.0     0.681    3.3   28.4     0.0    -0.0  131.6
-51.500   32.200    -0.0     0.0    -0.0     0.682   33.8  100.5     0.0    -0.0  156.3
-51.500   32.300    -0.0     0.0     0.0     0.682   63.1  -25.6     0.0    -0.0  190.5
-51.500   32.400     0.0    -0.0     0.0     0.683  154.2  154.2     0.0    -0.0   81.1
-51.500   32.500     0.0     0.0     0.0     0.683   90.0   90.0     0.0     0.0   90.0
-51.500   32.600    -0.0     0.0     0.0     0.684   54.6   54.6     0.0    -0.0  201.9
-51.500   32.700     0.0     0.0     0.0     0.684  121.3  121.3     0.0     0.0  216.4
-51.500   32.800     0.0     0.0    -0.0     0.685  174.3   98.9     0.0    -0.0  126.1
-51.500   32.900    -0.0    -0.0    -0.0     0.685   95.0   95.0    -0.0    -0.0   99.3
-51.500   33.000     0.0     0.0     0.0     0.686   90.0   90.0     0.0     0.0   90.0
-51.500   33.100     0.0    -0.0     0.0     0.686   57.6   57.6     0.0    -0.0   86.1
-51.500   33.200    -0.0    -0.0    -0.0     0.687  214.2  126.1     0.0    -0.0  152.4
-51.500   33.300    -0.0     0.0    -0.0     0.687  167.0  138.1     0.0    -0.0  156.7
-51.500   33.400    -0.0     0.0    -0.0     0.688   57.4  110.2     0.0    -0.0  167.7
-51.500   33.500     0.0     0.0     0.0     0.688   90.0   90.0     0.0     0.0   90.0
-51.500   33.600     0.0     0.0    -0.0     0.689  187.1  163.5     0.0     0.0   97.7
-51.500   33.700    -0.0    -0.0    -0.0     0.689  158.1  102.6     0.0    -0.0  136.9
-51.500   33.800    -0.0    -0.0    -0.0     0.690  102.9  102.9    -0.0    -0.0  145.8
-51.500   33.900    -0.0    -0.0     0.0     0.690   45.0   45.0    -0.0    -0.0  224.9
-51.500   34.000     0.0     0.0     0.0     0.691   90.0   90.0     0.0     0.0   90.0
-51.500   34.100    -0.0     0.0    -0.0     0.691   18.0   81.5     0.0    -0.0  153.2
-51.500   34.200    -0.0     0.0    -0.0     0.692  134.3  134.3     0.0    -0.0  168.7
-51.500   34.300    -0.0    -0.0    -0.0     0.692  145.9  105.0     0.0    -0.0  108.2
-51.500   34.400    -0.0    -0.0     0.0     0.693   55.1  127.0    -0.0    -0.0  188.7
-51.500   34.500     0.0     0.0     0.0     0.693   90.0   90.0     0.0     0.0   90.0
-51.500   34.600     0.0    -0.0     0.0     0.694  113.7   58.8     0.0    -0.0   82.2
-51.500   34.700    -0.0     0.0    -0.0     0.694   58.1  119.3     0.0    -0.0  175.0
-51.500   34.800    -0.0    -0.0     0.0     0.694   40.1   40.1    -0.0    -0.0  202.0
-51.500   34.900     0.0    -0.0     0.0     0.695  103.8   34.7     0.0    -0.0   70.7
-51.500   35.000     0.0     0.0     0.0     0.695   90.0   90.0     0.0     0.0   90.0
-51.500   35.100    -0.0     0.0    -0.0     0.696   19.3  102.3     0.0    -0.0  154.3
-51.500   35.200    -0.0    -0.0     0.0     0.696   59.2   59.2    -0.0    -0.0   81.4
-51.500   35.300    -0.0     0.0    -0.0     0.697   98.7   98.7     0.0    -0.0  177.0
-51.500   35.400    -0.0    -0.0     0.0     0.697  139.9  214.4    -0.0    -0.0   84.1
-51.500   35.500     0.0     0.0     0.0     0.698   90.0   90.0     0.0     0.0   90.0
-51.500   35.600    -0.0    -0.0    -0.0     0.698  110.3   95.0    -0.0    -0.0  134.0
-51.500   35.700    -0.0     0.0    -0.0     0.699  140.0  140.0     0.0    -0.0  169.2
-51.500   35.800    -0.0     0.0    -0.0     0.699  208.3  125.7     0.0    -0.0  157.7
-51.500   35.900     0.0    -0.0    -0.0     0.700  125.3   98.0     0.0    -0.0  109.6
-51.500   36.000     0.0     0.0     0.0     0.700   90.0   90.0     0.0     0.0   90.0
-51.500   36.100     0.0     0.0     0.0     0.701   58.1  137.9     0.0     0.0  194.3
-51.500   36.200    -0.0    -0.0    -0.0     0.701  195.1  124.2     0.0    -0.0  151.7
-51.500   36.300     0.0     0.0    -0.0     0.702  128.9  105.4     0.0    -0.0  128.6
-51.500   36.400     0.0     0.0    -0.0     0.702   66.8   66.8     0.0     0.0  168.2
-51.500   36.500     0.0     0.0     0.0     0.703   90.0   90.0     0.0     0.0   90.0
-51.500   36.600    -0.0    -0.0     0.0     0.703  111.3   35.1     0.0    -0.0   59.9
-51.500   36.700    -0.0    -0.0    -0.0     0.704   34.7   34.7    -0.0    -0.0  148.7
-51.500   36.800    -0.0     0.0     0.0     0.704   10.7    0.0     0.0    -0.0  183.0
-51.500   36.900     0.0    -0.0    -0.0     0.705  143.5  143.5     0.0    -0.0  119.3
-51.500   37.000     0.0     0.0     0.0     0.705   90.0   90.0     0.0     0.0   90.0
-51.500   37.100    -0.0    -0.0    -0.0     0.706  122.8  122.8    -0.0    -0.0  102.2
-51.500   37.200    -0.0     0.0    -0.0     0.706  119.4  119.4     0.0    -0.0  171.0
-51.500   37.300     0.0     0.0    -0.0     0.707   62.1   62.1     0.0     0.0  144.5
-51.500   37.400     0.0    -0.0    -0.0     0.707    8.6   95.8     0.0    -0.0  115.0
-51.500   37.500     0.0     0.0     0.0     0.708   90.0   90.0     0.0     0.0   90.0
-51.500   37.600     0.0     0.0    -0.0     0.708   62.7   62.7     0.0    -0.0  147.6
-51.500   37.700     0.0     0.0    -0.0     0.709    7.7   56.6     0.0    -0.0  136.0
-51.500   37.800    -0.0     0.0    -0.0     0.709  212.1  145.0     0.0    -0.0  178.5
-51.500   37.900     0.0     0.0     0.0     0.709  109.1  138.6     0.0    -0.0  221.8
-51.500   38.000     0.0     0.0     0.0     0.710   90.0   90.0     0.0     0.0   90.0
-51.500   38.100    -0.0     0.0     0.0     0.710   77.2  139.9     0.0    -0.0  209.9
-51.500   38.200    -0.0     0.0     0.0     0.711   46.6   41.1     0.0    -0.0  223.8
-51.500   38.300     0.0     0.0     0.0     0.711   45.1   45.1     0.0    -0.0  215.9
-51.500   38.400     0.0    -0.0    -0.0     0.712   97.2   97.2     0.0    -0.0   95.5
-51.500   38.500     0.0     0.0     0.0     0.712   90.0   90.0     0.0     0.0   90.0
-51.500   38.600     0.0    -0.0    -0.0     0.713  151.0   65.7     0.0    -0.0  104.3
-51.500   38.700     0.0     0.0     0.0     0.713   49.4   19.3     0.0     0.0   66.6
-51.500   38.800     0.0     0.0     0.0     0.714   76.8   -7.0     0.0     0.0  189.8
-51.500   38.900    -0.0    -0.0    -0.0     0.714  144.3   74.6     0.0    -0.0  120.4
-51.500   39.000     0.0     0.0     0.0     0.715   90.0   90.0     0.0     0.0   90.0
-51.500   39.100     0.0     0.0    -0.0     0.715   71.4   71.4     0.0    -0.0  114.7
-51.500   39.200    -0.0     0.0    -0.0     0.716  194.4  126.7     0.0    -0.0  148.2
-51.500   39.300    -0.0     0.0    -0.0     0.716   24.3  104.0     0.0    -0.0  145.1
-51.500   39.400    -0.0     0.0    -0.0     0.717   31.2  104.1     0.0    -0.0  138.3
-51.500   39.500     0.0     0.0     0.0     0.717   90.0   90.0     0.0     0.0   90.0
-51.500   39.600     0.0    -0.0     0.0     0.718   99.6   65.1     0.0    -0.0   80.6
-51.500   39.700     0.0    -0.0    -0.0     0.718  127.0   92.0     0.0    -0.0  119.6
-51.500   39.800     0.0     0.0     0.0     0.718  154.0  154.0     0.0     0.0  189.1
-51.500   39.900    -0.0    -0.0    -0.0     0.719  133.9  127.3    -0.0    -0.0  129.9
-51.500   40.000     0.0     0.0     0.0     0.719   90.0   90.0     0.0     0.0   90.0
-51.500   40.100    -0.0     0.0     0.0     0.720   59.5  122.1     0.0    -0.0  180.8
-51.500   40.200     0.0     0.0     0.0     0.720   81.3    9.8     0.0    -0.0   47.3
-51.500   40.300     0.0     0.0     0.0     0.721   56.5  -21.5     0.0     0.0   52.0
-51.500   40.400    -0.0     0.0    -0.0     0.721  119.4   85.3     0.0    -0.0  165.3
-51.500   40.500     0.0     0.0     0.0     0.722   90.0   90.0     0.0     0.0   90.0
-51.500   40.600     0.0    -0.0     0.0     0.722  129.0  198.3     0.0    -0.0   64.2
-51.500   40.700     0.0    -0.0    -0.0     0.723   90.3   90.3     0.0    -0.0   90.1
-51.500   40.800    -0.0     0.0    -0.0     0.723  119.1  119.1     0.0    -0.0  177.1
-51.500   40.900    -0.0     0.0     0.0     0.724   79.6   25.1     0.0    -0.0  197.1
-51.500   41.000     0.0     0.0     0.0     0.724   90.0   90.0     0.0     0.0   90.0
-51.500   41.100    -0.0     0.0     0.0     0.725   94.0  171.8     0.0    -0.0  210.7
-51.500   41.200    -0.0    -0.0     0.0     0.725   66.9   66.9    -0.0    -0.0  203.5
-51.500   41.300     0.0    -0.0    -0.0     0.726  169.2  108.7     0.0    -0.0  123.2
-51.500   41.400    -0.0    -0.0    -0.0     0.726   43.2   43.2    -0.0    -0.0  144.7
-51.500   41.500     0.0     0.0     0.0     0.726   90.0   90.0     0.0     0.0   90.0
-51.500   41.600     0.0    -0.0    -0.0     0.727  122.7  102.7     0.0    -0.0  107.8
-51.500   41.700     0.0     0.0    -0.0     0.727  134.9   84.2     0.0    -0.0  119.1
-51.500   41.800    -0.0    -0.0    -0.0     0.728   -7.8   68.0     0.0    -0.0  127.9
-51.500   41.900     0.0    -0.0     0.0     0.728  135.3  203.1     0.0    -0.0   84.1
-51.500   42.000     0.0     0.0     0.0     0.729   90.0   90.0     0.0     0.0   90.0
-51.500   42.100     0.0     0.0    -0.0     0.729   17.1  104.5     0.0    -0.0  137.4
-51.500   42.200    -0.0     0.0    -0.0     0.730  150.3   68.6     0.0    -0.0  152.2
-51.500   42.300    -0.0     0.0    -0.0     0.730   37.3  116.7     0.0    -0.0  160.6
-51.500   42.400     0.0    -0.0     0.0     0.731   92.0   35.6     0.0    -0.0   49.6
-51.500   42.500     0.0     0.0     0.0     0.731   90.0   90.0     0.0     0.0   90.0
-51.500   42.600     0.0    -0.0     0.0     0.732  151.8  188.7     0.0    -0.0   56.2
-51.500   42.700    -0.0    -0.0    -0.0     0.732  164.7  164.7    -0.0    -0.0  103.3
-51.500   42.800    -0.0    -0.0    -0.0     0.732  138.4  101.4     0.0    -0.0  126.0
-51.500   42.900     0.0     0.0     0.0     0.733  113.3  198.1     0.0    -0.0  216.5
-51.500   43.000     0.0     0.0     0.0     0.733   90.0   90.0     0.0     0.0   90.0
-51.500   43.100    -0.0    -0.0     0.0     0.734   62.2  -17.4    -0.0    -0.0  195.8
-51.500   43.200     0.0     0.0    -0.0     0.734   30.5  101.0     0.0     0.0  157.0
-51.500   43.300     0.0     0.0    -0.0     0.735   12.0   81.7     0.0    -0.0  138.5
-51.500   43.400    -0.0     0.0     0.0     0.735   97.8   69.4     0.0    -0.0  199.4
-51.500   43.500     0.0     0.0     0.0     0.736   90.0   90.0     0.0     0.0   90.0
-51.500   43.600     0.0    -0.0    -0.0     0.736   13.3   96.8     0.0    -0.0  120.0
-51.500   43.700    -0.0    -0.0     0.0     0.737  101.4   52.3     0.0    -0.0   66.3
-51.500   43.800    -0.0     0.0    -0.0     0.737  -38.0   42.0     0.0    -0.0  155.2
-51.500   43.900    -0.0    -0.0    -0.0     0.738   91.4   91.4    -0.0    -0.0   92.4
-51.500   44.000     0.0     0.0     0.0     0.738   90.0   90.0     0.0     0.0   90.0
-51.500   44.100    -0.0     0.0     0.0     0.738   86.1  139.5     0.0    -0.0  209.7
-51.500   44.200     0.0    -0.0    -0.0     0.739  146.5   87.8     0.0    -0.0  129.8
-51.500   44.300    -0.0    -0.0    -0.0     0.739  131.9   94.5    -0.0    -0.0  168.3
-51.500   44.400    -0.0    -0.0     0.0     0.740   61.4  141.0    -0.0    -0.0   78.0
-51.500   44.500     0.0     0.0     0.0     0.740   90.0   90.0     0.0     0.0   90.0
-51.500   44.600    -0.0    -0.0    -0.0     0.741  128.3   52.3    -0.0    -0.0  173.1
-51.500   44.700    -0.0    -0.0    -0.0     0.741  170.8   83.1     0.0    -0.0  142.3
-51.500   44.800     0.0     0.0    -0.0     0.742  146.8   60.0     0.0    -0.0  120.6
-51.500   44.900     0.0     0.0    -0.0     0.742   39.3   52.1     0.0     0.0  141.5
-51.500   45.000     0.0     0.0     0.0     0.743   90.0   90.0     0.0     0.0   90.0
-51.500   45.100    -0.0     0.0     0.0     0.743   57.3  125.0     0.0    -0.0  182.2
-51.500   45.200     0.0    -0.0     0.0     0.743  104.0   24.1     0.0    -0.0   81.1
-51.500   45.300    -0.0     0.0    -0.0     0.744  147.7  147.7     0.0    -0.0  174.1
-51.500   45.400    -0.0    -0.0     0.0     0.744   72.0   72.0     0.0    -0.0   72.4
-51.500   45.500     0.0     0.0     0.0     0.745   90.0   90.0     0.0     0.0   90.0
-51.500   45.600    -0.0     0.0    -0.0     0.745   39.0  101.6     0.0    -0.0  162.6
-51.500   45.700    -0.0     0.0    -0.0     0.746  175.5  140.3     0.0    -0.0  157.7
-51.500   45.800    -0.0    -0.0     0.0     0.746  130.5  210.5    -0.0    -0.0  193.0
-51.500   45.900     0.0     0.0     0.0     0.747   52.9  -33.2     0.0    -0.0   73.8
-51.500   46.000     0.0     0.0     0.0     0.747   90.0   90.0     0.0     0.0   90.0
-51.500   46.100    -0.0     0.0     0.0     0.747   75.8  144.0     0.0    -0.0  204.3
-51.500   46.200     0.0     0.0    -0.0     0.748    7.0   63.7     0.0    -0.0  126.5
-51.500   46.300    -0.0    -0.0    -0.0     0.748  153.3   72.4    -0.0    -0.0  122.7
-51.500   46.400     0.0    -0.0    -0.0     0.749  108.1   86.1     0.0    -0.0   98.0
-51.500   46.500     0.0     0.0     0.0     0.749   90.0   90.0     0.0     0.0   90.0
-51.500   46.600    -0.0    -0.0     0.0     0.750  128.7  215.2    -0.0    -0.0  204.3
-51.500   46.700    -0.0     0.0    -0.0     0.750  174.5   88.6     0.0    -0.0  144.7
-51.500   46.800     0.0     0.0    -0.0     0.751  174.0  102.6     0.0    -0.0  134.2
-51.500   46.900     0.0    -0.0    -0.0     0.751  148.2   82.8     0.0    -0.0  113.0
-51.500   47.000     0.0     0.0     0.0     0.751   90.0   90.0     0.0     0.0   90.0
-51.500   47.100     0.0     0.0     0.0     0.752  103.8  103.8     0.0     0.0  189.9
-51.500   47.200    -0.0     0.0     0.0     0.752   81.8   81.8     0.0    -0.0  182.4
-51.500   47.300     0.0     0.0     0.0     0.753  161.6  161.6     0.0    -0.0   75.3
-51.500   47.400    -0.0    -0.0    -0.0     0.753  100.3  100.3    -0.0    -0.0  106.4
-51.500   47.500     0.0     0.0     0.0     0.754   90.0   90.0     0.0     0.0   90.0
-51.500   47.600     0.0     0.0     0.0     0.754   97.4   97.4     0.0     0.0   85.9
-51.500   47.700    -0.0     0.0    -0.0     0.755   45.9  127.9     0.0    -0.0  170.3
-51.500   47.800    -0.0     0.0    -0.0     0.755   77.4  100.2     0.0    -0.0  178.3
-51.500   47.900    -0.0    -0.0    -0.0     0.755  135.0  135.0    -0.0    -0.0  108.7
-51.500   48.000     0.0     0.0     0.0     0.756   90.0   90.0     0.0     0.0   90.0
-51.500   48.100    -0.0     0.0     0.0     0.756   94.8  128.0     0.0    -0.0  200.8
-51.500   48.200    -0.0    -0.0     0.0     0.757   19.8  -11.3    -0.0    -0.0  182.8
-51.500   48.300    -0.0     0.0    -0.0     0.757   47.0   47.0     0.0    -0.0  162.6
-51.500   48.400     0.0    -0.0     0.0     0.758  136.2  207.7     0.0    -0.0   72.2
-51.500   48.500     0.0     0.0     0.0     0.758   90.0   90.0     0.0     0.0   90.0
-51.500   48.600    -0.0     0.0     0.0     0.758   73.1  144.7     0.0    -0.0  206.2
-51.500   48.700    -0.0    -0.0    -0.0     0.759  166.6   79.3     0.0    -0.0  124.3
-51.500   48.800    -0.0     0.0    -0.0     0.759   57.1  117.6     0.0    -0.0  174.4
-51.500   48.900    -0.0    -0.0    -0.0     0.760  161.4   72.3     0.0    -0.0  106.7
-51.500   49.000     0.0     0.0     0.0     0.760   90.0   90.0     0.0     0.0   90.0
-51.500   49.100     0.0    -0.0     0.0     0.761  106.7   41.6     0.0    -0.0   72.6
-51.500   49.200     0.0    -0.0    -0.0     0.761  140.1   63.1     0.0    -0.0  113.7
-51.500   49.300     0.0    -0.0    -0.0     0.762  168.3  111.0     0.0    -0.0  108.3
-51.500   49.400     0.0    -0.0     0.0     0.762  105.8   45.0     0.0    -0.0   65.0
-51.500   49.500     0.0     0.0     0.0     0.762   90.0   90.0     0.0     0.0   90.0
-51.500   49.600     0.0    -0.0     0.0     0.763  111.9   65.2     0.0    -0.0   86.9
-51.500   49.700     0.0     0.0    -0.0     0.763  164.6  134.7     0.0    -0.0  133.5
-51.500   49.800     0.0    -0.0    -0.0     0.764  195.4  113.3     0.0    -0.0  108.5
-51.500   49.900     0.0    -0.0    -0.0     0.764  119.9   70.0     0.0    -0.0   94.6
-51.500   50.000     0.0     0.0     0.0     0.765   90.0   90.0     0.0     0.0   90.0
-51.500   50.100     0.0     0.0    -0.0     0.765   21.9   21.9     0.0     0.0  136.7
-51.500   50.200    -0.0    -0.0    -0.0     0.765  159.0   83.3    -0.0    -0.0  150.1
-51.500   50.300     0.0     0.0    -0.0     0.766  169.6  116.0     0.0    -0.0  133.4
-51.500   50.400    -0.0     0.0    -0.0     0.766   -6.8   51.9     0.0    -0.0  153.7
-51.500   50.500     0.0     0.0     0.0     0.767   90.0   90.0     0.0     0.0   90.0
-51.500   50.600    -0.0    -0.0     0.0     0.767   93.4  149.5    -0.0    -0.0   64.9
-51.500   50.700     0.0    -0.0    -0.0     0.768  174.6   95.0     0.0    -0.0  123.9
-51.500   50.800    -0.0    -0.0    -0.0     0.768  129.5  129.5     0.0    -0.0  113.5
-51.500   50.900     0.0    -0.0     0.0     0.768    0.0    0.0     0.0    -0.0   90.0
-51.500   51.000     0.0     0.0     0.0     0.769   90.0   90.0     0.0     0.0   90.0
-51.500   51.100    -0.0     0.0     0.0     0.769   79.6  109.7     0.0    -0.0  181.8
-51.500   51.200    -0.0    -0.0    -0.0     0.770  140.7  104.2     0.0    -0.0  121.6
-51.500   51.300    -0.0     0.0    -0.0     0.770  156.9  114.8     0.0    -0.0  154.7
-51.500   51.400    -0.0    -0.0     0.0     0.770   43.2   17.0     0.0    -0.0   67.0
-51.500   51.500     0.0     0.0     0.0     0.771   90.0   90.0     0.0     0.0   90.0
-51.500   51.600     0.0     0.0    -0.0     0.771   85.1   85.1     0.0     0.0  173.4
-51.500   51.700    -0.0    -0.0    -0.0     0.772  -12.4   74.4    -0.0    -0.0  144.9
-51.500   51.800    -0.0     0.0    -0.0     0.772  169.2  109.7     0.0    -0.0  142.9
-51.500   51.900    -0.0     0.0     0.0     0.773   90.0   90.0     0.0    -0.0  180.0
-51.500   52.000     0.0     0.0     0.0     0.773   90.0   90.0     0.0     0.0   90.0
-51.500   52.100     0.0    -0.0    -0.0     0.773   91.1   91.1     0.0    -0.0   91.5
-51.500   52.200     0.0    -0.0     0.0     0.774  162.0  197.0     0.0    -0.0   89.5
-51.500   52.300    -0.0    -0.0    -0.0     0.774  -35.3   39.5    -0.0    -0.0  179.3
-51.500   52.400     0.0    -0.0    -0.0     0.775  146.0   71.8     0.0    -0.0  115.2
-51.500   52.500     0.0     0.0     0.0     0.775   90.0   90.0     0.0     0.0   90.0
-51.500   52.600     0.0     0.0    -0.0     0.776   41.6  117.5     0.0     0.0  134.1
-51.500   52.700     0.0     0.0     0.0     0.776   84.8   48.5     0.0    -0.0   51.0
-51.500   52.800     0.0     0.0    -0.0     0.776  -23.0   36.9     0.0     0.0  102.6
-51.500   52.900     0.0    -0.0    -0.0     0.777   39.6   39.6     0.0    -0.0   99.7
-51.500   53.000     0.0     0.0     0.0     0.777   90.0   90.0     0.0     0.0   90.0
-51.500   53.100     0.0     0.0     0.0     0.778   77.5  -11.9     0.0    -0.0  204.4
-51.500   53.200    -0.0    -0.0    -0.0     0.778  158.2   87.9     0.0    -0.0  129.1
-51.500   53.300    -0.0    -0.0     0.0     0.778  102.1  102.1    -0.0    -0.0   65.6
-51.500   53.400     0.0    -0.0     0.0     0.779  117.9   49.8     0.0    -0.0   76.5
-51.500   53.500     0.0     0.0     0.0     0.779   90.0   90.0     0.0     0.0   90.0
-51.500   53.600     0.0    -0.0     0.0     0.780   82.5   82.5     0.0    -0.0   86.6
-51.500   53.700     0.0     0.0     0.0     0.780  117.8  117.8     0.0     0.0   68.0
-51.500   53.800    -0.0     0.0    -0.0     0.780  121.9  121.9     0.0    -0.0  156.9
-51.500   53.900     0.0    -0.0    -0.0     0.781   95.6   95.6     0.0    -0.0   92.8
-51.500   54.000     0.0     0.0     0.0     0.781   90.0   90.0     0.0     0.0   90.0
-51.500   54.100     0.0     0.0     0.0     0.782  119.0  157.2     0.0    -0.0  223.4
-51.500   54.200    -0.0     0.0    -0.0     0.782  166.3  107.2     0.0    -0.0  136.0
-51.500   54.300     0.0     0.0     0.0     0.782  142.9  142.9     0.0     0.0  186.3
-51.500   54.400    -0.0    -0.0    -0.0     0.783   72.9  103.9    -0.0    -0.0   91.5
-51.500   54.500     0.0     0.0     0.0     0.783   90.0   90.0     0.0     0.0   90.0
-51.500   54.600     0.0     0.0     0.0     0.784  121.3  121.3     0.0    -0.0  199.8
-51.500   54.700     0.0    -0.0    -0.0     0.784  137.6   82.4     0.0    -0.0  115.4
-51.500   54.800     0.0     0.0     0.0     0.785  130.9  130.9     0.0    -0.0   45.0
-51.500   54.900    -0.0    -0.0    -0.0     0.785  175.4  175.4    -0.0    -0.0  155.4
-51.500   55.000     0.0     0.0     0.0     0.785   90.0   90.0     0.0     0.0   90.0
-51.500   55.100     0.0     0.0     0.0     0.786   83.8  147.4     0.0     0.0   54.7
-51.500   55.200    -0.0    -0.0    -0.0     0.786  152.5   66.1     0.0    -0.0  140.2
-51.500   55.300    -0.0     0.0    -0.0     0.787   42.3  113.2     0.0    -0.0  161.4
-51.500   55.400     0.0     0.0     0.0     0.787   88.2  157.1     0.0    -0.0   48.2
-51.400   22.000     0.0     0.0     0.0     0.660   90.0   90.0     0.0     0.0   90.0
-51.400   22.100     0.0     0.0     0.0     0.660   90.0   90.0     0.0     0.0   90.0
-51.400   22.200     0.0     0.0     0.0     0.661   90.0   90.0     0.0     0.0   90.0
-51.400   22.300     0.0     0.0     0.0     0.661   90.0   90.0     0.0     0.0   90.0
-51.400   22.400     0.0     0.0     0.0     0.661   90.0   90.0     0.0     0.0   90.0
-51.400   22.500     0.0     0.0     0.0     0.662   90.0   90.0     0.0     0.0   90.0
-51.400   22.600     0.0     0.0     0.0     0.662   90.0   90.0     0.0     0.0   90.0
-51.400   22.700     0.0     0.0     0.0     0.662   90.0   90.0     0.0     0.0   90.0
-51.400   22.800     0.0     0.0     0.0     0.663   90.0   90.0     0.0     0.0   90.0
-51.400   22.900     0.0     0.0     0.0     0.663   90.0   90.0     0.0     0.0   90.0
-51.400   23.000     0.0     0.0     0.0     0.664   90.0   90.0     0.0     0.0   90.0
-51.400   23.100     0.0     0.0     0.0     0.664   90.0   90.0     0.0     0.0   90.0
-51.400   23.200     0.0     0.0     0.0     0.664   90.0   90.0     0.0     0.0   90.0
-51.400   23.300     0.0     0.0     0.0     0.665   90.0   90.0     0.0     0.0   90.0
-51.400   23.400     0.0     0.0     0.0     0.665   90.0   90.0     0.0     0.0   90.0
-51.400   23.500     0.0     0.0     0.0     0.666   90.0   90.0     0.0     0.0   90.0
-51.400   23.600     0.0     0.0     0.0     0.666   90.0   90.0     0.0     0.0   90.0
-51.400   23.700     0.0     0.0     0.0     0.666   90.0   90.0     0.0     0.0   90.0
-51.400   23.800     0.0     0.0     0.0     0.667   90.0   90.0     0.0     0.0   90.0
-51.400   23.900     0.0     0.0     0.0     0.667   90.0   90.0     0.0     0.0   90.0
-51.400   24.000     0.0     0.0     0.0     0.667   90.0   90.0     0.0     0.0   90.0
-51.400   24.100     0.0     0.0     0.0     0.668   90.0   90.0     0.0     0.0   90.0
-51.400   24.200     0.0     0.0     0.0     0.668   90.0   90.0     0.0     0.0   90.0
-51.400   24.300     0.0     0.0     0.0     0.669   90.0   90.0     0.0     0.0   90.0
-51.400   24.400     0.0     0.0     0.0     0.669   90.0   90.0     0.0     0.0   90.0
-51.400   24.500     0.0     0.0     0.0     0.669   90.0   90.0     0.0     0.0   90.0
-51.400   24.600     0.0     0.0     0.0     0.670   90.0   90.0     0.0     0.0   90.0
-51.400   24.700     0.0     0.0     0.0     0.670   90.0   90.0     0.0     0.0   90.0
-51.400   24.800     0.0     0.0     0.0     0.671   90.0   90.0     0.0     0.0   90.0
-51.400   24.900     0.0     0.0     0.0     0.671   90.0   90.0     0.0     0.0   90.0
-51.400   25.000     0.0     0.0     0.0     0.671   90.0   90.0     0.0     0.0   90.0
-51.400   25.100     0.0     0.0     0.0     0.672   90.0   90.0     0.0     0.0   90.0
-51.400   25.200     0.0     0.0     0.0     0.672   90.0   90.0     0.0     0.0   90.0
-51.400   25.300     0.0     0.0     0.0     0.672   90.0   90.0     0.0     0.0   90.0
-51.400   25.400     0.0     0.0     0.0     0.673   90.0   90.0     0.0     0.0   90.0
-51.400   25.500     0.0     0.0     0.0     0.673   90.0   90.0     0.0     0.0   90.0
-51.400   25.600     0.0     0.0     0.0     0.674   90.0   90.0     0.0     0.0   90.0
-51.400   25.700     0.0     0.0     0.0     0.674   90.0   90.0     0.0     0.0   90.0
-51.400   25.800     0.0     0.0     0.0     0.674   90.0   90.0     0.0     0.0   90.0
-51.400   25.900     0.0     0.0     0.0     0.675   90.0   90.0     0.0     0.0   90.0
-51.400   26.000     0.0     0.0     0.0     0.675   90.0   90.0     0.0     0.0   90.0
-51.400   26.100     0.0     0.0     0.0     0.676   90.0   90.0     0.0     0.0   90.0
-51.400   26.200     0.0     0.0     0.0     0.676   90.0   90.0     0.0     0.0   90.0
-51.400   26.300     0.0     0.0     0.0     0.676   90.0   90.0     0.0     0.0   90.0
-51.400   26.400     0.0     0.0     0.0     0.677   90.0   90.0     0.0     0.0   90.0
-51.400   26.500     0.0     0.0     0.0     0.677   90.0   90.0     0.0     0.0   90.0
-51.400   26.600     0.0     0.0     0.0     0.677   90.0   90.0     0.0     0.0   90.0
-51.400   26.700     0.0     0.0     0.0     0.678   90.0   90.0     0.0     0.0   90.0
-51.400   26.800     0.0     0.0     0.0     0.678   90.0   90.0     0.0     0.0   90.0
-51.400   26.900     0.0     0.0     0.0     0.679   90.0   90.0     0.0     0.0   90.0
-51.400   27.000     0.0     0.0     0.0     0.679   90.0   90.0     0.0     0.0   90.0
-51.400   27.100     4.5    -1.3     1.7     0.738  133.9  195.0     5.0    -1.7   74.4
-51.400   27.200     6.7    -1.0    -1.3     0.456  -13.0   31.7     6.9    -1.2   99.3
-51.400   27.300     6.6     4.7    -6.3     0.016   26.8   54.6    12.1    -0.7  130.7
-51.400   27.400     4.2    16.6   -10.6    -0.397   44.1   76.1    22.7    -1.9  150.1
-51.400   27.500    -0.5    32.4   -11.3    -0.600   54.4   91.2    35.9    -4.0  162.8
-51.400   27.600   -14.3    45.8   -18.2    -1.083   42.7  106.1    50.9   -19.4  164.4
-51.400   27.700   -24.1    51.7   -27.3    -1.591   35.7  108.5    60.5   -32.9  162.1
-51.400   27.800   -29.8    50.5   -35.6    -2.002   29.8  108.6    64.0   -43.3  159.2
-51.400   27.900   -31.4    45.6   -40.1    -2.191   25.6  108.2    62.7   -48.5  156.9
-51.400   28.000   -29.0    44.0   -37.9    -2.034   26.0  107.9    60.1   -45.1  157.0
-51.400   28.100   -32.4    49.4   -37.6    -2.050   28.1  109.3    64.0   -47.0  158.7
-51.400   28.200   -34.6    57.0   -36.9    -2.089   31.0  110.1    70.0   -47.6  160.6
-51.400   28.300   -35.6    63.7   -36.7    -2.172   33.4  110.2    75.8   -47.7  161.8
-51.400   28.400   -35.4    67.0   -37.5    -2.321   34.1  109.7    79.2   -47.7  161.9
-51.400   28.500   -34.0    65.1   -40.1    -2.556   32.6  108.4    79.3   -48.2  160.5
-51.400   28.600   -33.5    57.4   -35.6    -2.361   31.9  110.0    69.7   -45.8  161.0
-51.400   28.700   -33.5    47.7   -37.3    -2.511   27.4  110.0    62.2   -48.0  158.7
-51.400   28.800   -33.8    40.0   -42.4    -2.856   22.1  108.9    59.3   -53.1  155.5
-51.400   28.900   -34.5    36.9   -47.9    -3.239   18.9  107.8    60.9   -58.5  153.3
-51.400   29.000   -35.4    38.8   -51.0    -3.507   18.8  107.3    64.7   -61.4  153.0
-51.400   29.100   -46.9    49.5   -51.3    -3.705   22.2  111.1    71.7   -69.0  156.6
-51.400   29.200   -49.2    64.5   -39.0    -3.260   31.0  114.6    76.6   -61.3  162.8
-51.400   29.300   -42.4    74.1   -21.6    -2.494   42.2  117.4    78.0   -46.3  169.8
-51.400   29.400   -26.6    73.1    -6.7    -1.730   54.9  117.4    73.5   -27.1  176.2
-51.400   29.500    -1.7    60.7    -1.7    -1.288   78.8   98.1    60.8    -1.8  178.5
-51.400   29.600    -6.3    42.3    -5.2    -1.102   62.1  105.7    42.9    -6.9  173.9
-51.400   29.700    -8.4    24.4    -6.0    -0.660   48.5  111.3    25.5    -9.5  169.9
-51.400   29.800    -8.0    10.5    -4.9    -0.115   34.6  117.8    11.7    -9.2  166.2
-51.400   29.900    -5.2     2.4    -2.6     0.379  199.0  127.1     3.2    -6.0  163.1
-51.400   30.000     0.0     0.0     0.0     0.670   90.0   90.0     0.0     0.0   90.0
-51.400   30.100    -0.0    -0.0     0.0     0.671   54.1   35.3    -0.0    -0.0   71.9
-51.400   30.200     0.0    -0.0     0.0     0.671  118.4   46.4     0.0    -0.0   77.4
-51.400   30.300     0.0    -0.0    -0.0     0.672  -24.4   49.6     0.0    -0.0  117.0
-51.400   30.400     0.0     0.0    -0.0     0.672  203.9  114.8     0.0     0.0  161.2
-51.400   30.500     0.0     0.0     0.0     0.673   90.0   90.0     0.0     0.0   90.0
-51.400   30.600    -0.0     0.0     0.0     0.673   31.9   22.6     0.0    -0.0  186.1
-51.400   30.700    -0.0     0.0    -0.0     0.674  208.7  121.3     0.0    -0.0  157.3
-51.400   30.800     0.0    -0.0    -0.0     0.674  131.6  131.6     0.0    -0.0  110.3
-51.400   30.900    -0.0    -0.0    -0.0     0.675  149.4  149.4     0.0    -0.0  120.8
-51.400   31.000     0.0     0.0     0.0     0.675   90.0   90.0     0.0     0.0   90.0
-51.400   31.100     0.0    -0.0     0.0     0.676    5.7    5.7     0.0    -0.0   83.5
-51.400   31.200    -0.0     0.0    -0.0     0.676   26.4   26.4     0.0    -0.0  167.1
-51.400   31.300     0.0     0.0     0.0     0.677   89.3    5.0     0.0    -0.0  219.4
-51.400   31.400    -0.0    -0.0    -0.0     0.677   34.1  115.1    -0.0    -0.0  100.8
-51.400   31.500     0.0     0.0     0.0     0.678   90.0   90.0     0.0     0.0   90.0
-51.400   31.600     0.0    -0.0    -0.0     0.678  -22.1   66.5     0.0    -0.0  123.1
-51.400   31.700    -0.0    -0.0    -0.0     0.679   96.2   96.2    -0.0    -0.0   95.7
-51.400   31.800     0.0     0.0     0.0     0.679    0.0    0.0     0.0     0.0   90.0
-51.400   31.900    -0.0     0.0    -0.0     0.680   47.8  109.5     0.0    -0.0  153.7
-51.400   32.000     0.0     0.0     0.0     0.680   90.0   90.0     0.0     0.0   90.0
-51.400   32.100    -0.0    -0.0     0.0     0.681  125.8  125.8     0.0    -0.0   45.5
-51.400   32.200    -0.0    -0.0     0.0     0.681   62.1   -5.2     0.0    -0.0   56.1
-51.400   32.300    -0.0    -0.0    -0.0     0.682  127.9   64.8    -0.0    -0.0  118.6
-51.400   32.400     0.0    -0.0    -0.0     0.682  166.2   89.6     0.0    -0.0  109.4
-51.400   32.500     0.0     0.0     0.0     0.683   90.0   90.0     0.0     0.0   90.0
-51.400   32.600     0.0    -0.0     0.0     0.683   89.4  137.2     0.0    -0.0   46.3
-51.400   32.700    -0.0    -0.0    -0.0     0.684  163.2   75.5     0.0    -0.0  116.5
-51.400   32.800     0.0    -0.0    -0.0     0.684  145.9   55.9     0.0    -0.0  116.1
-51.400   32.900     0.0     0.0     0.0     0.685   72.4  149.9     0.0    -0.0  222.7
-51.400   33.000     0.0     0.0     0.0     0.685   90.0   90.0     0.0     0.0   90.0
-51.400   33.100     0.0    -0.0     0.0     0.685  105.5   30.8     0.0    -0.0   75.7
-51.400   33.200     0.0     0.0     0.0     0.686   81.2  131.7     0.0     0.0  183.3
-51.400   33.300    -0.0     0.0    -0.0     0.686   71.7   71.7     0.0    -0.0  166.7
-51.400   33.400    -0.0     0.0     0.0     0.687  108.2   20.9     0.0    -0.0  193.2
-51.400   33.500     0.0     0.0     0.0     0.687   90.0   90.0     0.0     0.0   90.0
-51.400   33.600    -0.0    -0.0     0.0     0.688   40.0   40.0    -0.0    -0.0   62.4
-51.400   33.700     0.0     0.0     0.0     0.688   92.5   34.9     0.0    -0.0   57.9
-51.400   33.800     0.0    -0.0    -0.0     0.689  116.0  116.0     0.0    -0.0  102.4
-51.400   33.900     0.0    -0.0    -0.0     0.689  142.1  101.8     0.0    -0.0  111.0
-51.400   34.000     0.0     0.0     0.0     0.690   90.0   90.0     0.0     0.0   90.0
-51.400   34.100     0.0     0.0     0.0     0.690  143.7  143.7     0.0    -0.0   45.2
-51.400   34.200    -0.0    -0.0    -0.0     0.691  103.6  103.6    -0.0    -0.0  106.3
-51.400   34.300    -0.0    -0.0    -0.0     0.691  123.3  123.3     0.0    -0.0  126.3
-51.400   34.400     0.0    -0.0     0.0     0.692  135.0  135.0     0.0    -0.0   79.0
-51.400   34.500     0.0     0.0     0.0     0.692   90.0   90.0     0.0     0.0   90.0
-51.400   34.600     0.0    -0.0    -0.0     0.693  199.2  154.7     0.0    -0.0   91.4
-51.400   34.700    -0.0     0.0    -0.0     0.693  142.9   53.6     0.0    -0.0  149.0
-51.400   34.800     0.0     0.0    -0.0     0.694  195.1  105.1     0.0    -0.0  103.3
-51.400   34.900    -0.0    -0.0    -0.0     0.694  146.0   88.0    -0.0    -0.0  120.3
-51.400   35.000     0.0     0.0     0.0     0.695   90.0   90.0     0.0     0.0   90.0
-51.400   35.100     0.0     0.0     0.0     0.695   62.9  126.1     0.0     0.0  190.6
-51.400   35.200     0.0     0.0    -0.0     0.696    5.7   78.6     0.0    -0.0  152.6
-51.400   35.300     0.0     0.0     0.0     0.696    0.0    0.0     0.0     0.0   90.0
-51.400   35.400    -0.0    -0.0     0.0     0.697   21.7   21.7    -0.0    -0.0   80.8
-51.400   35.500     0.0     0.0     0.0     0.697   90.0   90.0     0.0     0.0   90.0
-51.400   35.600     0.0     0.0     0.0     0.698   79.4  116.0     0.0     0.0  204.7
-51.400   35.700     0.0    -0.0     0.0     0.698  118.8   50.6     0.0    -0.0   83.4
-51.400   35.800     0.0    -0.0     0.0     0.699   63.7   28.7     0.0    -0.0   73.2
-51.400   35.900    -0.0     0.0     0.0     0.699  100.1  167.5     0.0    -0.0  223.8
-51.400   36.000     0.0     0.0     0.0     0.700   90.0   90.0     0.0     0.0   90.0
-51.400   36.100    -0.0     0.0     0.0     0.700   73.8  159.5     0.0    -0.0  216.1
-51.400   36.200     0.0    -0.0     0.0     0.701  120.3  184.1     0.0    -0.0   57.3
-51.400   36.300     0.0     0.0     0.0     0.701   87.6  125.1     0.0     0.0  193.4
-51.400   36.400     0.0     0.0    -0.0     0.702   67.1   67.1     0.0     0.0  157.1
-51.400   36.500     0.0     0.0     0.0     0.702   90.0   90.0     0.0     0.0   90.0
-51.400   36.600     0.0    -0.0     0.0     0.703   41.7   -7.0     0.0    -0.0   84.8
-51.400   36.700     0.0    -0.0     0.0     0.703   90.3   26.7     0.0    -0.0   63.9
-51.400   36.800    -0.0    -0.0    -0.0     0.704   93.5   93.5    -0.0    -0.0   90.9
-51.400   36.900     0.0     0.0    -0.0     0.704   71.1   71.1     0.0     0.0  157.2
-51.400   37.000     0.0     0.0     0.0     0.705   90.0   90.0     0.0     0.0   90.0
-51.400   37.100     0.0     0.0    -0.0     0.705   59.4  116.4     0.0     0.0  176.8
-51.400   37.200    -0.0     0.0    -0.0     0.705  169.9  142.9     0.0    -0.0  167.4
-51.400   37.300     0.0    -0.0    -0.0     0.706   -9.4   25.5     0.0    -0.0  117.2
-51.400   37.400    -0.0     0.0     0.0     0.706   56.2  124.6     0.0    -0.0  183.2
-51.400   37.500     0.0     0.0     0.0     0.707   90.0   90.0     0.0     0.0   90.0
-51.400   37.600     0.0     0.0     0.0     0.707  134.2  186.8     0.0     0.0   55.7
-51.400   37.700    -0.0     0.0    -0.0     0.708  180.1  117.1     0.0    -0.0  141.5
-51.400   37.800     0.0    -0.0    -0.0     0.708  147.6  111.5     0.0    -0.0  108.8
-51.400   37.900     0.0    -0.0    -0.0     0.709  144.4   54.4     0.0    -0.0  110.4
-51.400   38.000     0.0     0.0     0.0     0.709   90.0   90.0     0.0     0.0   90.0
-51.400   38.100     0.0     0.0    -0.0     0.710  214.8  127.6    -0.0     0.0   90.0
-51.400   38.200    -0.0     0.0    -0.0     0.710  140.9  140.9     0.0    -0.0  171.3
-51.400   38.300     0.0     0.0    -0.0     0.711  148.3   67.2     0.0    -0.0  162.0
-51.400   38.400    -0.0     0.0    -0.0     0.711   71.3   95.6     0.0    -0.0  173.4
-51.400   38.500     0.0     0.0     0.0     0.712   90.0   90.0     0.0     0.0   90.0
-51.400   38.600     0.0     0.0     0.0     0.712  107.8  107.8     0.0    -0.0  192.5
-51.400   38.700    -0.0    -0.0    -0.0     0.713  148.6  148.6    -0.0    -0.0  129.3
-51.400   38.800     0.0    -0.0    -0.0     0.713   19.2   19.2     0.0    -0.0  112.7
-51.400   38.900     0.0    -0.0     0.0     0.714  115.2   51.2     0.0    -0.0   70.8
-51.400   39.000     0.0     0.0     0.0     0.714   90.0   90.0     0.0     0.0   90.0
-51.400   39.100    -0.0    -0.0    -0.0     0.715   -5.2   83.9     0.0    -0.0  145.2
-51.400   39.200     0.0    -0.0     0.0     0.715  121.0   48.2     0.0    -0.0   84.2
-51.400   39.300     0.0    -0.0     0.0     0.716  143.2  215.6     0.0    -0.0   89.5
-51.400   39.400    -0.0    -0.0    -0.0     0.716  138.7   50.5    -0.0    -0.0  102.6
-51.400   39.500     0.0     0.0     0.0     0.716   90.0   90.0     0.0     0.0   90.0
-51.400   39.600    -0.0     0.0    -0.0     0.717   35.5  122.8     0.0    -0.0  160.8
-51.400   39.700    -0.0     0.0     0.0     0.717   70.4  159.1     0.0    -0.0  201.3
-51.400   39.800     0.0     0.0     0.0     0.718  172.9  172.9     0.0     0.0   52.9
-51.400   39.900    -0.0     0.0    -0.0     0.718   67.0   95.8     0.0    -0.0  172.5
-51.400   40.000     0.0     0.0     0.0     0.719   90.0   90.0     0.0     0.0   90.0
-51.400   40.100    -0.0    -0.0     0.0     0.719  120.4  209.5    -0.0    -0.0   78.2
-51.400   40.200     0.0     0.0     0.0     0.720  109.8  109.8     0.0     0.0   59.0
-51.400   40.300    -0.0     0.0     0.0     0.720   80.9  157.0     0.0    -0.0  207.5
-51.400   40.400     0.0     0.0    -0.0     0.721   83.6   83.6     0.0     0.0  170.2
-51.400   40.500     0.0     0.0     0.0     0.721   90.0   90.0     0.0     0.0   90.0
-51.400   40.600    -0.0    -0.0    -0.0     0.722   14.7   14.7    -0.0    -0.0  120.7
-51.400   40.700    -0.0    -0.0    -0.0     0.722  121.8  107.5    -0.0    -0.0  126.6
-51.400   40.800    -0.0     0.0    -0.0     0.723   46.8  119.2     0.0    -0.0  177.4
-51.400   40.900     0.0    -0.0     0.0     0.723  104.6   68.5     0.0    -0.0   85.8
-51.400   41.000     0.0     0.0     0.0     0.724   90.0   90.0     0.0     0.0   90.0
-51.400   41.100     0.0    -0.0     0.0     0.724  111.0  111.0     0.0    -0.0   73.5
-51.400   41.200     0.0    -0.0    -0.0     0.724  121.6  121.6     0.0    -0.0   98.5
-51.400   41.300    -0.0     0.0    -0.0     0.725  180.2  116.0     0.0    -0.0  148.6
-51.400   41.400     0.0     0.0    -0.0     0.725   54.0  114.7     0.0     0.0  162.7
-51.400   41.500     0.0     0.0     0.0     0.726   90.0   90.0     0.0     0.0   90.0
-51.400   41.600     0.0    -0.0     0.0     0.726  141.8  216.3     0.0    -0.0   88.2
-51.400   41.700    -0.0     0.0    -0.0     0.727  203.7  135.7     0.0    -0.0  167.6
-51.400   41.800     0.0    -0.0     0.0     0.727   29.9   29.9     0.0    -0.0   61.7
-51.400   41.900     0.0    -0.0     0.0     0.728  115.5   57.9     0.0    -0.0   86.7
-51.400   42.000     0.0     0.0     0.0     0.728   90.0   90.0     0.0     0.0   90.0
-51.400   42.100    -0.0     0.0    -0.0     0.729  142.0   69.9     0.0    -0.0  158.8
-51.400   42.200     0.0    -0.0    -0.0     0.729  124.6   97.3     0.0    -0.0  128.2
-51.400   42.300    -0.0     0.0    -0.0     0.730  140.5  140.5     0.0    -0.0  136.4
-51.400   42.400     0.0     0.0     0.0     0.730   81.2  140.7     0.0    -0.0   49.7
-51.400   42.500     0.0     0.0     0.0     0.731   90.0   90.0     0.0     0.0   90.0
-51.400   42.600    -0.0    -0.0    -0.0     0.731  176.5  151.7     0.0    -0.0  145.9
-51.400   42.700    -0.0    -0.0    -0.0     0.731  132.8   86.4    -0.0    -0.0  134.7
-51.400   42.800     0.0    -0.0     0.0     0.732  107.5   61.9     0.0    -0.0   76.3
-51.400   42.900    -0.0     0.0    -0.0     0.732   19.6   19.6     0.0    -0.0  168.3
-51.400   43.000     0.0     0.0     0.0     0.733   90.0   90.0     0.0     0.0   90.0
-51.400   43.100    -0.0     0.0    -0.0     0.733   65.6   71.4     0.0    -0.0  170.6
-51.400   43.200     0.0    -0.0    -0.0     0.734  113.8   72.8     0.0    -0.0   92.7
-51.400   43.300     0.0     0.0    -0.0     0.734   82.1   82.1     0.0    -0.0  176.6
-51.400   43.400    -0.0    -0.0    -0.0     0.735  130.1   89.3     0.0    -0.0  117.7
-51.400   43.500     0.0     0.0     0.0     0.735   90.0   90.0     0.0     0.0   90.0
-51.400   43.600    -0.0    -0.0     0.0     0.736  148.3  204.8    -0.0    -0.0   71.5
-51.400   43.700    -0.0     0.0    -0.0     0.736   -0.8   76.5     0.0    -0.0  137.2
-51.400   43.800     0.0    -0.0     0.0     0.737  132.5   46.4     0.0    -0.0   89.5
-51.400   43.900    -0.0     0.0     0.0     0.737  103.6  103.6     0.0    -0.0  185.6
-51.400   44.000     0.0     0.0     0.0     0.737   90.0   90.0     0.0     0.0   90.0
-51.400   44.100     0.0    -0.0     0.0     0.738  105.5  167.7     0.0    -0.0   64.9
-51.400   44.200    -0.0     0.0    -0.0     0.738  113.9   67.5     0.0    -0.0  164.5
-51.400   44.300     0.0    -0.0     0.0     0.739   74.9   15.1     0.0    -0.0   55.5
-51.400   44.400     0.0     0.0     0.0     0.739  138.3  211.9     0.0    -0.0   63.0
-51.400   44.500     0.0     0.0     0.0     0.740   90.0   90.0     0.0     0.0   90.0
-51.400   44.600     0.0     0.0    -0.0     0.740  181.7   93.9     0.0    -0.0  146.8
-51.400   44.700    -0.0    -0.0    -0.0     0.741  109.8  109.8    -0.0    -0.0  152.5
-51.400   44.800    -0.0    -0.0    -0.0     0.741  150.2   87.5    -0.0    -0.0   90.0
-51.400   44.900    -0.0     0.0     0.0     0.742  126.4   37.8     0.0    -0.0  224.6
-51.400   45.000     0.0     0.0     0.0     0.742   90.0   90.0     0.0     0.0   90.0
-51.400   45.100     0.0    -0.0     0.0     0.742  125.7  210.4     0.0    -0.0   53.2
-51.400   45.200     0.0     0.0     0.0     0.743   87.9   28.3     0.0    -0.0   48.4
-51.400   45.300    -0.0     0.0     0.0     0.743   87.1  111.8     0.0    -0.0  203.2
-51.400   45.400    -0.0     0.0     0.0     0.744   77.5  122.1     0.0    -0.0  192.2
-51.400   45.500     0.0     0.0     0.0     0.744   90.0   90.0     0.0     0.0   90.0
-51.400   45.600     0.0    -0.0     0.0     0.745  103.2   48.5     0.0    -0.0   64.4
-51.400   45.700    -0.0     0.0     0.0     0.745  113.9  138.8     0.0    -0.0  196.2
-51.400   45.800    -0.0     0.0     0.0     0.746   86.1  152.0     0.0    -0.0  213.4
-51.400   45.900     0.0     0.0    -0.0     0.746   18.4   18.4     0.0    -0.0  163.6
-51.400   46.000     0.0     0.0     0.0     0.746   90.0   90.0     0.0     0.0   90.0
-51.400   46.100     0.0    -0.0    -0.0     0.747  144.3   56.9     0.0    -0.0   98.1
-51.400   46.200     0.0     0.0     0.0     0.747   62.6  147.7     0.0    -0.0  211.1
-51.400   46.300    -0.0    -0.0     0.0     0.748   65.4   65.4    -0.0    -0.0  222.6
-51.400   46.400    -0.0    -0.0    -0.0     0.748  105.5  105.5    -0.0    -0.0   92.3
-51.400   46.500     0.0     0.0     0.0     0.749   90.0   90.0     0.0     0.0   90.0
-51.400   46.600     0.0     0.0    -0.0     0.749   77.6   77.6     0.0    -0.0  166.9
-51.400   46.700     0.0     0.0    -0.0     0.750   75.4   75.4     0.0     0.0  170.1
-51.400   46.800    -0.0    -0.0    -0.0     0.750   93.6   93.6    -0.0    -0.0  121.5
-51.400   46.900    -0.0    -0.0     0.0     0.750   48.4  -40.3    -0.0    -0.0  198.3
-51.400   47.000     0.0     0.0     0.0     0.751   90.0   90.0     0.0     0.0   90.0
-51.400   47.100    -0.0    -0.0    -0.0     0.751   98.4   98.4     0.0    -0.0  105.9
-51.400   47.200     0.0    -0.0     0.0     0.752  102.3  139.9     0.0    -0.0   64.8
-51.400   47.300    -0.0    -0.0    -0.0     0.752  128.6   83.4    -0.0    -0.0  149.1
-51.400   47.400    -0.0     0.0    -0.0     0.753  -34.3   38.6     0.0    -0.0  169.5
-51.400   47.500     0.0     0.0     0.0     0.753   90.0   90.0     0.0     0.0   90.0
-51.400   47.600     0.0    -0.0     0.0     0.754   77.8   77.8     0.0    -0.0   81.6
-51.400   47.700     0.0     0.0     0.0     0.754   77.9  117.5     0.0     0.0   83.2
-51.400   47.800     0.0    -0.0    -0.0     0.754  149.8   59.8     0.0    -0.0  108.9
-51.400   47.900     0.0    -0.0    -0.0     0.755   51.0  119.6     0.0    -0.0   92.4
-51.400   48.000     0.0     0.0     0.0     0.755   90.0   90.0     0.0     0.0   90.0
-51.400   48.100    -0.0    -0.0     0.0     0.756   84.2  159.6     0.0    -0.0  222.8
-51.400   48.200     0.0    -0.0    -0.0     0.756   -6.2   58.2     0.0    -0.0   99.1
-51.400   48.300    -0.0    -0.0    -0.0     0.757  135.0  135.0    -0.0    -0.0   94.9
-51.400   48.400    -0.0    -0.0    -0.0     0.757  163.3   80.3     0.0    -0.0  113.9
-51.400   48.500     0.0     0.0     0.0     0.758   90.0   90.0     0.0     0.0   90.0
-51.400   48.600    -0.0     0.0     0.0     0.758   60.0  139.6     0.0    -0.0  196.7
-51.400   48.700    -0.0    -0.0    -0.0     0.758   -3.6   29.9     0.0    -0.0  117.7
-51.400   48.800     0.0    -0.0    -0.0     0.759   75.0  100.9     0.0    -0.0  104.8
-51.400   48.900    -0.0     0.0    -0.0     0.759   15.9   74.1     0.0    -0.0  160.9
-51.400   49.000     0.0     0.0     0.0     0.760   90.0   90.0     0.0     0.0   90.0
-51.400   49.100    -0.0    -0.0    -0.0     0.760  175.3  175.3    -0.0    -0.0  176.2
-51.400   49.200    -0.0    -0.0    -0.0     0.761   98.1   98.1    -0.0    -0.0  102.4
-51.400   49.300     0.0     0.0    -0.0     0.761   22.8   99.0     0.0    -0.0  148.9
-51.400   49.400     0.0    -0.0     0.0     0.761   88.1  156.3     0.0    -0.0   56.2
-51.400   49.500     0.0     0.0     0.0     0.762   90.0   90.0     0.0     0.0   90.0
-51.400   49.600     0.0    -0.0    -0.0     0.762  -15.3   61.8     0.0    -0.0  110.1
-51.400   49.700    -0.0    -0.0    -0.0     0.763  163.5   81.9     0.0    -0.0  132.4
-51.400   49.800     0.0    -0.0     0.0     0.763   93.1   81.3     0.0    -0.0   88.1
-51.400   49.900     0.0     0.0    -0.0     0.764   48.1   48.1     0.0    -0.0  120.9
-51.400   50.000     0.0     0.0     0.0     0.764   90.0   90.0     0.0     0.0   90.0
-51.400   50.100    -0.0     0.0    -0.0     0.764   54.1   54.1     0.0    -0.0  161.5
-51.400   50.200    -0.0     0.0     0.0     0.765   69.1  142.8     0.0    -0.0  205.6
-51.400   50.300     0.0     0.0    -0.0     0.765  173.6  173.6     0.0     0.0  173.0
-51.400   50.400    -0.0     0.0     0.0     0.766  102.0   32.1     0.0    -0.0  216.8
-51.400   50.500     0.0     0.0     0.0     0.766   90.0   90.0     0.0     0.0   90.0
-51.400   50.600    -0.0     0.0    -0.0     0.767   -4.3   61.3     0.0    -0.0  149.7
-51.400   50.700     0.0    -0.0    -0.0     0.767  218.3  140.5     0.0    -0.0   90.6
-51.400   50.800     0.0    -0.0    -0.0     0.767  132.3   48.8     0.0    -0.0   90.7
-51.400   50.900    -0.0     0.0    -0.0     0.768   60.0  112.9     0.0    -0.0  138.5
-51.400   51.000     0.0     0.0     0.0     0.768   90.0   90.0     0.0     0.0   90.0
-51.400   51.100     0.0     0.0     0.0     0.769  121.0  121.0     0.0     0.0  203.0
-51.400   51.200     0.0     0.0    -0.0     0.769  185.1  106.5     0.0    -0.0  139.5
-51.400   51.300     0.0    -0.0     0.0     0.770   16.7   16.7     0.0    -0.0   83.9
-51.400   51.400    -0.0     0.0     0.0     0.770   49.0  -40.1     0.0    -0.0  201.2
-51.400   51.500     0.0     0.0     0.0     0.770   90.0   90.0     0.0     0.0   90.0
-51.400   51.600     0.0     0.0     0.0     0.771   98.2   98.2     0.0     0.0  189.6
-51.400   51.700    -0.0    -0.0     0.0     0.771  118.2   57.0    -0.0    -0.0   87.9
-51.400   51.800     0.0    -0.0     0.0     0.772   87.8  153.5     0.0    -0.0   48.9
-51.400   51.900     0.0     0.0    -0.0     0.772   -1.1   75.4     0.0    -0.0  133.8
-51.400   52.000     0.0     0.0     0.0     0.773   90.0   90.0     0.0     0.0   90.0
-51.400   52.100    -0.0    -0.0     0.0     0.773   24.6   24.6    -0.0    -0.0   79.7
-51.400   52.200    -0.0     0.0     0.0     0.773   27.4  -17.1     0.0    -0.0  186.7
-51.400   52.300     0.0    -0.0     0.0     0.774   89.2   89.2     0.0    -0.0   89.8
-51.400   52.400     0.0     0.0     0.0     0.774  119.3  197.4     0.0     0.0   90.0
-51.400   52.500     0.0     0.0     0.0     0.775   90.0   90.0     0.0     0.0   90.0
-51.400   52.600    -0.0    -0.0    -0.0     0.775   43.4  122.0    -0.0    -0.0  126.5
-51.400   52.700    -0.0     0.0     0.0     0.775   27.0   27.0     0.0    -0.0  194.3
-51.400   52.800     0.0    -0.0     0.0     0.776  104.8  104.8     0.0    -0.0   67.9
-51.400   52.900    -0.0     0.0    -0.0     0.776   48.2  122.5     0.0    -0.0  174.8
-51.400   53.000     0.0     0.0     0.0     0.777   90.0   90.0     0.0     0.0   90.0
-51.400   53.100     0.0     0.0    -0.0     0.777   30.8  109.7     0.0    -0.0  145.2
-51.400   53.200    -0.0     0.0     0.0     0.778   39.7  -39.3     0.0    -0.0  180.4
-51.400   53.300     0.0    -0.0     0.0     0.778   85.8   85.8     0.0    -0.0   89.0
-51.400   53.400    -0.0    -0.0     0.0     0.778   87.3   87.3    -0.0    -0.0   86.9
-51.400   53.500     0.0     0.0     0.0     0.779   90.0   90.0     0.0     0.0   90.0
-51.400   53.600    -0.0     0.0    -0.0     0.779   56.7   56.7     0.0    -0.0  163.3
-51.400   53.700     0.0     0.0    -0.0     0.780  132.3   67.4     0.0    -0.0  121.1
-51.400   53.800     0.0     0.0    -0.0     0.780    0.7   82.9     0.0    -0.0  123.7
-51.400   53.900     0.0     0.0     0.0     0.780   62.5  -11.7     0.0    -0.0  207.5
-51.400   54.000     0.0     0.0     0.0     0.781   90.0   90.0     0.0     0.0   90.0
-51.400   54.100    -0.0    -0.0     0.0     0.781   17.9   -4.1    -0.0    -0.0   67.6
-51.400   54.200     0.0    -0.0    -0.0     0.782    5.8   76.7     0.0    -0.0  129.4
-51.400   54.300     0.0     0.0     0.0     0.782  126.3  195.9     0.0    -0.0   50.0
-51.400   54.400     0.0     0.0     0.0     0.782  110.9  110.9     0.0     0.0  189.9
-51.400   54.500     0.0     0.0     0.0     0.783   90.0   90.0     0.0     0.0   90.0
-51.400   54.600    -0.0     0.0    -0.0     0.783  202.4  117.7     0.0    -0.0  161.5
-51.400   54.700    -0.0    -0.0    -0.0     0.784   68.1   68.1    -0.0    -0.0  123.3
-51.400   54.800    -0.0     0.0     0.0     0.784  139.5  139.5     0.0    -0.0  207.0
-51.400   54.900    -0.0     0.0     0.0     0.784  113.5  113.5     0.0    -0.0  190.0
-51.400   55.000     0.0     0.0     0.0     0.785   90.0   90.0     0.0     0.0   90.0
-51.400   55.100    -0.0    -0.0     0.0     0.785  102.4  181.4     0.0    -0.0   54.5
-51.400   55.200     0.0     0.0    -0.0     0.786   81.7   81.7     0.0     0.0  164.2
-51.400   55.300     0.0     0.0     0.0     0.786  175.2  175.2     0.0    -0.0   86.7
-51.400   55.400    -0.0    -0.0    -0.0     0.786  119.1  119.1     0.0    -0.0  110.1
-51.400   55.500     0.0     0.0     0.0     0.787   90.0   90.0     0.0     0.0   90.0
-51.300   22.000     0.0     0.0     0.0     0.659   90.0   90.0     0.0     0.0   90.0
-51.300   22.100     0.0     0.0     0.0     0.659   90.0   90.0     0.0     0.0   90.0
-51.300   22.200     0.0     0.0     0.0     0.660   90.0   90.0     0.0     0.0   90.0
-51.300   22.300     0.0     0.0     0.0     0.660   90.0   90.0     0.0     0.0   90.0
-51.300   22.400     0.0     0.0     0.0     0.661   90.0   90.0     0.0     0.0   90.0
-51.300   22.500     0.0     0.0     0.0     0.661   90.0   90.0     0.0     0.0   90.0
-51.300   22.600     0.0     0.0     0.0     0.661   90.0   90.0     0.0     0.0   90.0
-51.300   22.700     0.0     0.0     0.0     0.662   90.0   90.0     0.0     0.0   90.0
-51.300   22.800     0.0     0.0     0.0     0.662   90.0   90.0     0.0     0.0   90.0
-51.300   22.900     0.0     0.0     0.0     0.663   90.0   90.0     0.0     0.0   90.0
-51.300   23.000     0.0     0.0     0.0     0.663   90.0   90.0     0.0     0.0   90.0
-51.300   23.100     0.0     0.0     0.0     0.663   90.0   90.0     0.0     0.0   90.0
-51.300   23.200     0.0     0.0     0.0     0.664   90.0   90.0     0.0     0.0   90.0
-51.300   23.300     0.0     0.0     0.0     0.664   90.0   90.0     0.0     0.0   90.0
-51.300   23.400     0.0     0.0     0.0     0.665   90.0   90.0     0.0     0.0   90.0
-51.300   23.500     0.0     0.0     0.0     0.665   90.0   90.0     0.0     0.0   90.0
-51.300   23.600     0.0     0.0     0.0     0.665   90.0   90.0     0.0     0.0   90.0
-51.300   23.700     0.0     0.0     0.0     0.666   90.0   90.0     0.0     0.0   90.0
-51.300   23.800     0.0     0.0     0.0     0.666   90.0   90.0     0.0     0.0   90.0
-51.300   23.900     0.0     0.0     0.0     0.666   90.0   90.0     0.0     0.0   90.0
-51.300   24.000     0.0     0.0     0.0     0.667   90.0   90.0     0.0     0.0   90.0
-51.300   24.100     0.0     0.0     0.0     0.667   90.0   90.0     0.0     0.0   90.0
-51.300   24.200     0.0     0.0     0.0     0.668   90.0   90.0     0.0     0.0   90.0
-51.300   24.300     0.0     0.0     0.0     0.668   90.0   90.0     0.0     0.0   90.0
-51.300   24.400     0.0     0.0     0.0     0.668   90.0   90.0     0.0     0.0   90.0
-51.300   24.500     0.0     0.0     0.0     0.669   90.0   90.0     0.0     0.0   90.0
-51.300   24.600     0.0     0.0     0.0     0.669   90.0   90.0     0.0     0.0   90.0
-51.300   24.700     0.0     0.0     0.0     0.670   90.0   90.0     0.0     0.0   90.0
-51.300   24.800     0.0     0.0     0.0     0.670   90.0   90.0     0.0     0.0   90.0
-51.300   24.900     0.0     0.0     0.0     0.670   90.0   90.0     0.0     0.0   90.0
-51.300   25.000     0.0     0.0     0.0     0.671   90.0   90.0     0.0     0.0   90.0
-51.300   25.100     0.0     0.0     0.0     0.671   90.0   90.0     0.0     0.0   90.0
-51.300   25.200     0.0     0.0     0.0     0.671   90.0   90.0     0.0     0.0   90.0
-51.300   25.300     0.0     0.0     0.0     0.672   90.0   90.0     0.0     0.0   90.0
-51.300   25.400     0.0     0.0     0.0     0.672   90.0   90.0     0.0     0.0   90.0
-51.300   25.500     0.0     0.0     0.0     0.673   90.0   90.0     0.0     0.0   90.0
-51.300   25.600     0.0     0.0     0.0     0.673   90.0   90.0     0.0     0.0   90.0
-51.300   25.700     0.0     0.0     0.0     0.673   90.0   90.0     0.0     0.0   90.0
-51.300   25.800     0.0     0.0     0.0     0.674   90.0   90.0     0.0     0.0   90.0
-51.300   25.900     0.0     0.0     0.0     0.674   90.0   90.0     0.0     0.0   90.0
-51.300   26.000     0.0     0.0     0.0     0.674   90.0   90.0     0.0     0.0   90.0
-51.300   26.100     0.0     0.0     0.0     0.675   90.0   90.0     0.0     0.0   90.0
-51.300   26.200     0.0     0.0     0.0     0.675   90.0   90.0     0.0     0.0   90.0
-51.300   26.300     0.0     0.0     0.0     0.676   90.0   90.0     0.0     0.0   90.0
-51.300   26.400     0.0     0.0     0.0     0.676   90.0   90.0     0.0     0.0   90.0
-51.300   26.500     0.0     0.0     0.0     0.676   90.0   90.0     0.0     0.0   90.0
-51.300   26.600     0.0     0.0     0.0     0.677   90.0   90.0     0.0     0.0   90.0
-51.300   26.700     0.0     0.0     0.0     0.677   90.0   90.0     0.0     0.0   90.0
-51.300   26.800     0.0     0.0     0.0     0.677   90.0   90.0     0.0     0.0   90.0
-51.300   26.900     0.0     0.0     0.0     0.678   90.0   90.0     0.0     0.0   90.0
-51.300   27.000     0.0     0.0     0.0     0.678   90.0   90.0     0.0     0.0   90.0
-51.300   27.100     3.1    -0.9    -0.2     0.740  -24.5   31.7     3.1    -0.9   93.6
-51.300   27.200     4.7    -0.7    -3.0     0.764   -5.9   54.2     6.1    -2.0  114.2
-51.300   27.300     5.0     3.2    -6.9     0.765   14.5   68.3    11.0    -2.8  131.4
-51.300   27.400     3.8    11.5   -10.3     0.762   32.2   78.4    18.7    -3.4  145.3
-51.300   27.500     1.1    22.7   -11.9     0.773   45.1   87.2    27.9    -4.1  156.1
-51.300   27.600   -10.7    32.9   -22.7     0.055   32.2  101.5    42.6   -20.4  156.9
-51.300   27.700   -19.1    39.6   -34.3    -0.888   26.9  103.7    55.3   -34.9  155.3
-51.300   27.800   -24.3    42.6   -42.5    -1.745   24.0  104.2    63.2   -44.9  154.1
-51.300   27.900   -26.2    43.5   -43.6    -2.205   23.8  104.9    64.5   -47.1  154.3
-51.300   28.000   -24.9    45.5   -33.6    -1.958   29.3  107.1    58.9   -38.3  158.2
-51.300   28.100   -27.0    51.1   -28.3    -1.930   34.3  109.8    60.3   -36.1  162.0
-51.300   28.200   -28.7    57.7   -25.7    -2.073   38.0  111.2    64.8   -35.8  164.6
-51.300   28.300   -30.1    62.6   -26.0    -2.360   39.2  111.4    69.4   -36.9  165.3
-51.300   28.400   -31.1    64.0   -29.4    -2.767   37.7  110.6    72.3   -39.5  164.1
-51.300   28.500   -31.8    61.1   -35.8    -3.269   33.4  108.9    73.3   -44.0  161.2
-51.300   28.600   -34.2    53.7   -35.6    -3.249   30.5  110.5    66.3   -46.8  160.5
-51.300   28.700   -35.5    45.1   -38.2    -3.274   25.8  110.8    60.4   -50.7  158.3
-51.300   28.800   -35.6    39.6   -41.7    -3.319   22.0  110.0    58.2   -54.1  156.0
-51.300   28.900   -34.5    39.1   -44.4    -3.360   21.0  108.7    59.9   -55.3  154.8
-51.300   29.000   -32.2    43.6   -44.4    -3.371   23.0  107.4    64.0   -52.7  155.2
-51.300   29.100   -35.4    55.7   -35.0    -3.149   31.3  111.1    67.6   -47.3  161.2
-51.300   29.200   -35.3    71.5   -21.2    -2.925   43.3  115.0    75.5   -39.4  169.2
-51.300   29.300   -31.8    82.0    -8.1    -2.734   53.9  118.0    82.5   -32.4  175.9
-51.300   29.400   -25.0    82.7    -1.0    -2.608   60.7  118.3    82.7   -25.0  179.5
-51.300   29.500   -14.8    73.1    -4.8    -2.582   62.5  111.2    73.4   -15.0  176.9
-51.300   29.600   -23.9    55.5   -14.2    -2.425   46.1  114.2    57.9   -26.4  170.2
-51.300   29.700   -27.0    34.8   -16.4    -1.765   34.2  117.8    38.8   -31.1  166.0
-51.300   29.800   -24.0    16.4   -13.5    -0.859  203.7  122.6    20.5   -28.0  163.2
-51.300   29.900   -15.0     4.2    -7.3     0.037  193.1  129.6     6.7   -17.5  161.3
-51.300   30.000     0.0     0.0     0.0     0.669   90.0   90.0     0.0     0.0   90.0
-51.300   30.100     0.0    -0.0    -0.0     0.670    0.0   64.4     0.0    -0.0  124.5
-51.300   30.200     0.0     0.0    -0.0     0.670   25.3   93.3     0.0    -0.0  138.9
-51.300   30.300     0.0     0.0     0.0     0.671   97.4   97.4     0.0    -0.0  192.2
-51.300   30.400     0.0     0.0    -0.0     0.671   18.2   81.8     0.0    -0.0  127.1
-51.300   30.500     0.0     0.0     0.0     0.672   90.0   90.0     0.0     0.0   90.0
-51.300   30.600    -0.0     0.0    -0.0     0.672   28.1   90.0     0.0    -0.0  157.2
-51.300   30.700     0.0    -0.0     0.0     0.673   49.3  -40.7     0.0    -0.0   89.1
-51.300   30.800     0.0    -0.0    -0.0     0.673   45.0   45.0     0.0    -0.0   91.1
-51.300   30.900     0.0     0.0    -0.0     0.674   47.8   47.8     0.0    -0.0  124.1
-51.300   31.000     0.0     0.0     0.0     0.674   90.0   90.0     0.0     0.0   90.0
-51.300   31.100    -0.0    -0.0     0.0     0.675   32.2  -30.9    -0.0    -0.0   87.1
-51.300   31.200     0.0    -0.0    -0.0     0.675  137.1   65.0     0.0    -0.0  111.1
-51.300   31.300     0.0     0.0     0.0     0.676  105.3  164.7     0.0    -0.0   90.0
-51.300   31.400    -0.0     0.0    -0.0     0.676   61.4   61.4     0.0    -0.0  170.1
-51.300   31.500     0.0     0.0     0.0     0.677   90.0   90.0     0.0     0.0   90.0
-51.300   31.600     0.0     0.0     0.0     0.677   91.2   91.2     0.0    -0.0  180.3
-51.300   31.700     0.0    -0.0     0.0     0.678   74.9  -15.1     0.0    -0.0   62.2
-51.300   31.800     0.0    -0.0     0.0     0.678   84.2  168.3     0.0    -0.0   52.0
-51.300   31.900     0.0    -0.0    -0.0     0.679  177.5   87.5     0.0    -0.0  126.6
-51.300   32.000     0.0     0.0     0.0     0.679   90.0   90.0     0.0     0.0   90.0
-51.300   32.100    -0.0    -0.0    -0.0     0.680  -12.5   44.0     0.0    -0.0  102.9
-51.300   32.200     0.0     0.0     0.0     0.680  108.6  161.4     0.0    -0.0  205.0
-51.300   32.300     0.0    -0.0     0.0     0.681  129.0  200.0     0.0    -0.0   72.7
-51.300   32.400     0.0    -0.0    -0.0     0.681  149.3   75.0     0.0    -0.0  102.7
-51.300   32.500     0.0     0.0     0.0     0.682   90.0   90.0     0.0     0.0   90.0
-51.300   32.600    -0.0     0.0     0.0     0.682   91.3   91.3     0.0    -0.0  180.7
-51.300   32.700     0.0    -0.0    -0.0     0.683  197.5  131.5     0.0    -0.0  111.2
-51.300   32.800     0.0     0.0    -0.0     0.683   45.0   45.0     0.0    -0.0  139.0
-51.300   32.900     0.0    -0.0    -0.0     0.684  141.7   71.9     0.0    -0.0  114.4
-51.300   33.000     0.0     0.0     0.0     0.684   90.0   90.0     0.0     0.0   90.0
-51.300   33.100    -0.0     0.0     0.0     0.685   74.3  130.0     0.0    -0.0  200.7
-51.300   33.200     0.0    -0.0     0.0     0.685  124.6  175.1     0.0    -0.0   52.9
-51.300   33.300     0.0    -0.0     0.0     0.686   99.1   42.3     0.0    -0.0   55.5
-51.300   33.400    -0.0    -0.0    -0.0     0.686  197.0  112.3     0.0    -0.0  111.3
-51.300   33.500     0.0     0.0     0.0     0.687   90.0   90.0     0.0     0.0   90.0
-51.300   33.600     0.0    -0.0    -0.0     0.687   24.2   99.4     0.0    -0.0  131.7
-51.300   33.700     0.0    -0.0     0.0     0.688   45.0  -45.0     0.0    -0.0   90.0
-51.300   33.800     0.0     0.0     0.0     0.688   95.7   11.0     0.0    -0.0   90.0
-51.300   33.900     0.0     0.0     0.0     0.689   56.8   56.8     0.0     0.0   90.0
-51.300   34.000     0.0     0.0     0.0     0.689   90.0   90.0     0.0     0.0   90.0
-51.300   34.100    -0.0    -0.0     0.0     0.690  147.9  191.8    -0.0    -0.0   70.3
-51.300   34.200     0.0     0.0    -0.0     0.690   71.5  102.8     0.0    -0.0  175.6
-51.300   34.300     0.0    -0.0     0.0     0.691  122.2  122.2     0.0    -0.0   51.7
-51.300   34.400     0.0     0.0    -0.0     0.691  154.2  111.7    -0.0     0.0   90.0
-51.300   34.500     0.0     0.0     0.0     0.692   90.0   90.0     0.0     0.0   90.0
-51.300   34.600     0.0     0.0    -0.0     0.692  198.5  118.2     0.0    -0.0  143.5
-51.300   34.700     0.0    -0.0     0.0     0.693   88.3   88.3     0.0    -0.0   87.6
-51.300   34.800     0.0     0.0    -0.0     0.693  173.0  116.7     0.0    -0.0  137.0
-51.300   34.900    -0.0    -0.0     0.0     0.694  112.9   51.6    -0.0    -0.0   58.9
-51.300   35.000     0.0     0.0     0.0     0.694   90.0   90.0     0.0     0.0   90.0
-51.300   35.100     0.0     0.0     0.0     0.695  111.6  111.6     0.0     0.0  194.5
-51.300   35.200     0.0     0.0     0.0     0.695   47.5  -18.7     0.0    -0.0   90.0
-51.300   35.300     0.0     0.0     0.0     0.696   63.6  121.3     0.0    -0.0  189.4
-51.300   35.400     0.0     0.0    -0.0     0.696  199.6  123.5     0.0     0.0  140.0
-51.300   35.500     0.0     0.0     0.0     0.697   90.0   90.0     0.0     0.0   90.0
-51.300   35.600    -0.0    -0.0    -0.0     0.697   96.4   96.4    -0.0    -0.0   96.5
-51.300   35.700     0.0    -0.0     0.0     0.698   90.0   90.0     0.0    -0.0   90.0
-51.300   35.800     0.0    -0.0     0.0     0.698   61.4   61.4     0.0    -0.0   73.4
-51.300   35.900     0.0    -0.0    -0.0     0.699  156.1  112.1     0.0    -0.0  125.7
-51.300   36.000     0.0     0.0     0.0     0.699   90.0   90.0     0.0     0.0   90.0
-51.300   36.100     0.0     0.0    -0.0     0.700  149.6   73.6     0.0     0.0  136.9
-51.300   36.200     0.0     0.0     0.0     0.700   92.0  158.7     0.0    -0.0  224.0
-51.300   36.300     0.0     0.0    -0.0     0.701   58.7  105.5     0.0    -0.0  160.8
-51.300   36.400     0.0     0.0    -0.0     0.701   41.1  100.3     0.0    -0.0  110.1
-51.300   36.500     0.0     0.0     0.0     0.701   90.0   90.0     0.0     0.0   90.0
-51.300   36.600     0.0     0.0     0.0     0.702  120.4  120.4     0.0    -0.0  205.9
-51.300   36.700     0.0    -0.0    -0.0     0.702  148.4   65.3     0.0    -0.0  128.9
-51.300   36.800     0.0     0.0     0.0     0.703   51.9  128.1     0.0     0.0  180.0
-51.300   36.900    -0.0    -0.0    -0.0     0.703  146.8  146.8     0.0    -0.0  146.6
-51.300   37.000     0.0     0.0     0.0     0.704   90.0   90.0     0.0     0.0   90.0
-51.300   37.100    -0.0     0.0    -0.0     0.704   43.1   43.1     0.0    -0.0  152.9
-51.300   37.200     0.0     0.0     0.0     0.705   90.0   90.0     0.0     0.0  180.0
-51.300   37.300     0.0    -0.0    -0.0     0.705   45.0   45.0     0.0    -0.0   93.6
-51.300   37.400    -0.0    -0.0     0.0     0.706   69.7   69.7    -0.0    -0.0   58.1
-51.300   37.500     0.0     0.0     0.0     0.706   90.0   90.0     0.0     0.0   90.0
-51.300   37.600     0.0    -0.0     0.0     0.707   88.6   88.6     0.0    -0.0   89.0
-51.300   37.700     0.0     0.0    -0.0     0.707   21.1   85.1     0.0    -0.0  138.6
-51.300   37.800    -0.0    -0.0     0.0     0.708   87.9   28.6     0.0    -0.0   47.0
-51.300   37.900    -0.0     0.0     0.0     0.708   98.2   40.8     0.0    -0.0  205.3
-51.300   38.000     0.0     0.0     0.0     0.709   90.0   90.0     0.0     0.0   90.0
-51.300   38.100    -0.0     0.0    -0.0     0.709  214.3  126.9     0.0    -0.0  165.0
-51.300   38.200     0.0     0.0     0.0     0.710    0.0    0.0     0.0     0.0  180.0
-51.300   38.300     0.0     0.0     0.0     0.710   90.0    0.0     0.0    -0.0   67.5
-51.300   38.400    -0.0     0.0     0.0     0.711    0.0    0.0     0.0    -0.0  180.0
-51.300   38.500     0.0     0.0     0.0     0.711   90.0   90.0     0.0     0.0   90.0
-51.300   38.600     0.0     0.0     0.0     0.712  139.0  185.0     0.0    -0.0  205.9
-51.300   38.700     0.0     0.0    -0.0     0.712  201.4  127.0     0.0    -0.0  143.3
-51.300   38.800    -0.0     0.0     0.0     0.713  111.1  189.9     0.0    -0.0  209.5
-51.300   38.900     0.0    -0.0    -0.0     0.713  105.3  105.3     0.0    -0.0  100.8
-51.300   39.000     0.0     0.0     0.0     0.714   90.0   90.0     0.0     0.0   90.0
-51.300   39.100    -0.0    -0.0    -0.0     0.714   37.4   88.5     0.0    -0.0  129.5
-51.300   39.200     0.0     0.0    -0.0     0.714  223.8  133.8    -0.0     0.0   90.0
-51.300   39.300    -0.0     0.0     0.0     0.715  108.8  161.2     0.0    -0.0  215.8
-51.300   39.400    -0.0     0.0    -0.0     0.715  185.9  103.0     0.0    -0.0  142.3
-51.300   39.500     0.0     0.0     0.0     0.716   90.0   90.0     0.0     0.0   90.0
-51.300   39.600     0.0    -0.0     0.0     0.716   80.5   80.5     0.0    -0.0   88.0
-51.300   39.700     0.0     0.0    -0.0     0.717   48.3   83.2     0.0    -0.0  152.8
-51.300   39.800     0.0     0.0    -0.0     0.717   31.6  104.9     0.0    -0.0  144.2
-51.300   39.900     0.0    -0.0     0.0     0.718   78.8   78.8     0.0    -0.0   78.1
-51.300   40.000     0.0     0.0     0.0     0.718   90.0   90.0     0.0     0.0   90.0
-51.300   40.100     0.0    -0.0     0.0     0.719   96.4   42.6     0.0    -0.0   56.4
-51.300   40.200     0.0     0.0    -0.0     0.719   57.5  113.2     0.0    -0.0  165.1
-51.300   40.300     0.0     0.0    -0.0     0.720   73.1   73.1     0.0     0.0  139.7
-51.300   40.400    -0.0     0.0    -0.0     0.720  176.4   86.4     0.0    -0.0  147.4
-51.300   40.500     0.0     0.0     0.0     0.721   90.0   90.0     0.0     0.0   90.0
-51.300   40.600     0.0     0.0    -0.0     0.721   45.0   45.0     0.0     0.0  131.5
-51.300   40.700     0.0    -0.0     0.0     0.722   90.0    0.0     0.0    -0.0   88.6
-51.300   40.800    -0.0     0.0    -0.0     0.722   35.7   92.1     0.0    -0.0  163.6
-51.300   40.900     0.0    -0.0     0.0     0.722  126.9  126.9     0.0    -0.0   78.4
-51.300   41.000     0.0     0.0     0.0     0.723   90.0   90.0     0.0     0.0   90.0
-51.300   41.100    -0.0    -0.0    -0.0     0.723    7.2   84.5     0.0    -0.0  151.7
-51.300   41.200     0.0     0.0     0.0     0.724   91.2   91.2     0.0    -0.0  180.8
-51.300   41.300     0.0    -0.0     0.0     0.724   96.8   23.4     0.0    -0.0   83.2
-51.300   41.400    -0.0    -0.0     0.0     0.725  156.9  196.2    -0.0    -0.0  185.3
-51.300   41.500     0.0     0.0     0.0     0.725   90.0   90.0     0.0     0.0   90.0
-51.300   41.600     0.0     0.0    -0.0     0.726   -8.5   77.4     0.0    -0.0  139.1
-51.300   41.700     0.0    -0.0     0.0     0.726   88.9   11.9     0.0    -0.0   48.8
-51.300   41.800    -0.0     0.0    -0.0     0.727   27.9  104.2     0.0    -0.0  151.3
-51.300   41.900     0.0     0.0     0.0     0.727   66.5  125.4     0.0    -0.0   90.0
-51.300   42.000     0.0     0.0     0.0     0.728   90.0   90.0     0.0     0.0   90.0
-51.300   42.100     0.0     0.0    -0.0     0.728  206.8  116.8     0.0    -0.0  152.6
-51.300   42.200     0.0    -0.0     0.0     0.729   95.1  130.6     0.0    -0.0   50.8
-51.300   42.300    -0.0     0.0    -0.0     0.729  187.1  121.8     0.0    -0.0  153.8
-51.300   42.400     0.0     0.0     0.0     0.729   13.7   13.7     0.0    -0.0   51.9
-51.300   42.500     0.0     0.0     0.0     0.730   90.0   90.0     0.0     0.0   90.0
-51.300   42.600     0.0     0.0    -0.0     0.730   60.6   98.9     0.0    -0.0  148.4
-51.300   42.700     0.0    -0.0    -0.0     0.731  187.6  123.6     0.0    -0.0  115.6
-51.300   42.800     0.0     0.0     0.0     0.731   69.7  -20.3     0.0    -0.0  203.6
-51.300   42.900     0.0     0.0    -0.0     0.732  156.5   66.5    -0.0     0.0   90.0
-51.300   43.000     0.0     0.0     0.0     0.732   90.0   90.0     0.0     0.0   90.0
-51.300   43.100    -0.0    -0.0    -0.0     0.733  114.4  114.4    -0.0    -0.0  131.9
-51.300   43.200     0.0     0.0    -0.0     0.733   59.0  116.6     0.0    -0.0  142.0
-51.300   43.300     0.0     0.0    -0.0     0.734  183.9   98.1     0.0    -0.0  135.7
-51.300   43.400     0.0     0.0    -0.0     0.734  186.7  113.5     0.0    -0.0  153.9
-51.300   43.500     0.0     0.0     0.0     0.735   90.0   90.0     0.0     0.0   90.0
-51.300   43.600     0.0    -0.0    -0.0     0.735  143.1   61.8     0.0    -0.0  107.1
-51.300   43.700     0.0     0.0    -0.0     0.736   45.0   45.0     0.0    -0.0  163.1
-51.300   43.800     0.0     0.0     0.0     0.736  135.0  135.0     0.0    -0.0   74.5
-51.300   43.900    -0.0     0.0     0.0     0.736   77.7   77.7     0.0    -0.0  185.7
-51.300   44.000     0.0     0.0     0.0     0.737   90.0   90.0     0.0     0.0   90.0
-51.300   44.100     0.0    -0.0     0.0     0.737  129.9  129.9     0.0    -0.0   82.2
-51.300   44.200     0.0     0.0     0.0     0.738  130.7   40.7     0.0    -0.0  195.5
-51.300   44.300     0.0     0.0    -0.0     0.738  -35.8   43.3     0.0     0.0  126.9
-51.300   44.400    -0.0    -0.0    -0.0     0.739  168.4   90.2    -0.0    -0.0  109.2
-51.300   44.500     0.0     0.0     0.0     0.739   90.0   90.0     0.0     0.0   90.0
-51.300   44.600    -0.0     0.0    -0.0     0.740    0.0   32.0     0.0    -0.0  178.8
-51.300   44.700    -0.0     0.0     0.0     0.740  119.8  169.2     0.0    -0.0  206.3
-51.300   44.800     0.0     0.0     0.0     0.741   74.6  113.5     0.0    -0.0   90.0
-51.300   44.900    -0.0    -0.0    -0.0     0.741  106.7  106.7     0.0    -0.0  107.6
-51.300   45.000     0.0     0.0     0.0     0.741   90.0   90.0     0.0     0.0   90.0
-51.300   45.100     0.0     0.0    -0.0     0.742  170.8   99.2     0.0    -0.0  136.0
-51.300   45.200     0.0     0.0    -0.0     0.742  197.2  138.6     0.0     0.0  159.0
-51.300   45.300     0.0     0.0    -0.0     0.743   36.6   86.9     0.0    -0.0  149.6
-51.300   45.400     0.0    -0.0     0.0     0.743  122.9  186.4     0.0    -0.0   62.0
-51.300   45.500     0.0     0.0     0.0     0.744   90.0   90.0     0.0     0.0   90.0
-51.300   45.600    -0.0    -0.0     0.0     0.744   21.4   21.4    -0.0    -0.0   74.1
-51.300   45.700     0.0     0.0    -0.0     0.745  203.3  113.3     0.0    -0.0  163.3
-51.300   45.800     0.0     0.0    -0.0     0.745  195.1  105.1     0.0    -0.0  137.4
-51.300   45.900     0.0    -0.0    -0.0     0.745   64.2   64.2     0.0    -0.0   99.1
-51.300   46.000     0.0     0.0     0.0     0.746   90.0   90.0     0.0     0.0   90.0
-51.300   46.100     0.0     0.0    -0.0     0.746   55.3   55.3     0.0    -0.0  152.5
-51.300   46.200     0.0     0.0    -0.0     0.747  103.3  103.3     0.0    -0.0  139.7
-51.300   46.300    -0.0     0.0    -0.0     0.747  179.3  118.4     0.0    -0.0  161.2
-51.300   46.400    -0.0     0.0    -0.0     0.748  183.2   93.2     0.0    -0.0  155.0
-51.300   46.500     0.0     0.0     0.0     0.748   90.0   90.0     0.0     0.0   90.0
-51.300   46.600     0.0    -0.0    -0.0     0.749   42.5  108.7     0.0    -0.0  114.7
-51.300   46.700     0.0     0.0    -0.0     0.749  191.6  127.0     0.0    -0.0  129.2
-51.300   46.800    -0.0    -0.0     0.0     0.750  -27.5   27.5    -0.0    -0.0  180.0
-51.300   46.900    -0.0     0.0     0.0     0.750    0.0    0.0     0.0    -0.0  180.0
-51.300   47.000     0.0     0.0     0.0     0.750   90.0   90.0     0.0     0.0   90.0
-51.300   47.100     0.0    -0.0     0.0     0.751   90.0   89.2     0.0    -0.0   89.6
-51.300   47.200     0.0     0.0     0.0     0.751   36.2  -35.3     0.0    -0.0   90.0
-51.300   47.300     0.0     0.0     0.0     0.752   79.1    6.5     0.0    -0.0   46.4
-51.300   47.400    -0.0    -0.0    -0.0     0.752  115.4  115.4    -0.0    -0.0  113.5
-51.300   47.500     0.0     0.0     0.0     0.753   90.0   90.0     0.0     0.0   90.0
-51.300   47.600    -0.0     0.0    -0.0     0.753   30.2   85.3     0.0    -0.0  160.7
-51.300   47.700    -0.0     0.0    -0.0     0.754   43.0  103.6     0.0    -0.0  163.3
-51.300   47.800     0.0     0.0     0.0     0.754  131.4  131.4     0.0    -0.0   77.6
-51.300   47.900     0.0    -0.0    -0.0     0.754  133.3   75.7     0.0    -0.0  117.5
-51.300   48.000     0.0     0.0     0.0     0.755   90.0   90.0     0.0     0.0   90.0
-51.300   48.100    -0.0     0.0    -0.0     0.755   15.2   90.0     0.0    -0.0  153.2
-51.300   48.200     0.0     0.0    -0.0     0.756  156.8   66.8     0.0    -0.0  163.1
-51.300   48.300    -0.0     0.0     0.0     0.756   69.1  -10.4     0.0    -0.0  194.6
-51.300   48.400     0.0    -0.0    -0.0     0.757   99.6   99.6     0.0    -0.0  101.9
-51.300   48.500     0.0     0.0     0.0     0.757   90.0   90.0     0.0     0.0   90.0
-51.300   48.600     0.0    -0.0    -0.0     0.757  106.4  106.4     0.0    -0.0  118.0
-51.300   48.700     0.0     0.0     0.0     0.758  128.0   51.3     0.0    -0.0  182.4
-51.300   48.800     0.0     0.0    -0.0     0.758   63.5   75.8     0.0    -0.0  103.3
-51.300   48.900    -0.0    -0.0    -0.0     0.759  150.1  150.1    -0.0    -0.0   99.5
-51.300   49.000     0.0     0.0     0.0     0.759   90.0   90.0     0.0     0.0   90.0
-51.300   49.100     0.0    -0.0    -0.0     0.760  195.2  162.4     0.0    -0.0   91.5
-51.300   49.200     0.0    -0.0    -0.0     0.760  170.9   99.1     0.0    -0.0  127.4
-51.300   49.300    -0.0     0.0     0.0     0.761   83.0   -7.0     0.0    -0.0  204.7
-51.300   49.400     0.0    -0.0    -0.0     0.761  173.9  173.9     0.0    -0.0   91.7
-51.300   49.500     0.0     0.0     0.0     0.761   90.0   90.0     0.0     0.0   90.0
-51.300   49.600    -0.0     0.0    -0.0     0.762   80.8   80.8     0.0    -0.0  169.7
-51.300   49.700     0.0     0.0     0.0     0.762   91.2   91.2     0.0    -0.0  181.9
-51.300   49.800    -0.0     0.0    -0.0     0.763  144.9  135.0     0.0    -0.0  144.6
-51.300   49.900     0.0    -0.0    -0.0     0.763   79.4   79.4     0.0    -0.0  112.5
-51.300   50.000     0.0     0.0     0.0     0.764   90.0   90.0     0.0     0.0   90.0
-51.300   50.100    -0.0     0.0     0.0     0.764  106.8  106.8     0.0    -0.0  185.3
-51.300   50.200     0.0     0.0     0.0     0.764   45.9  -44.1     0.0    -0.0  182.3
-51.300   50.300     0.0    -0.0     0.0     0.765   66.8  151.0     0.0    -0.0   60.1
-51.300   50.400     0.0     0.0    -0.0     0.765   21.8   85.5     0.0    -0.0  142.5
-51.300   50.500     0.0     0.0     0.0     0.766   90.0   90.0     0.0     0.0   90.0
-51.300   50.600     0.0     0.0    -0.0     0.766   46.8   92.9     0.0    -0.0  124.0
-51.300   50.700     0.0     0.0    -0.0     0.767   67.8   90.0     0.0    -0.0  167.7
-51.300   50.800     0.0     0.0     0.0     0.767   62.5  135.0     0.0     0.0   90.0
-51.300   50.900     0.0    -0.0    -0.0     0.767  127.1  127.1     0.0    -0.0  105.8
-51.300   51.000     0.0     0.0     0.0     0.768   90.0   90.0     0.0     0.0   90.0
-51.300   51.100    -0.0    -0.0    -0.0     0.768  154.0   64.0     0.0    -0.0  143.9
-51.300   51.200     0.0     0.0    -0.0     0.769  154.6   64.6     0.0    -0.0  159.4
-51.300   51.300     0.0     0.0     0.0     0.769  104.6  104.6     0.0    -0.0  191.6
-51.300   51.400     0.0     0.0    -0.0     0.770  -11.2   57.1     0.0    -0.0  100.9
-51.300   51.500     0.0     0.0     0.0     0.770   90.0   90.0     0.0     0.0   90.0
-51.300   51.600     0.0    -0.0    -0.0     0.770   54.1   84.0     0.0    -0.0   99.8
-51.300   51.700     0.0     0.0    -0.0     0.771  121.5   76.1     0.0    -0.0  146.3
-51.300   51.800    -0.0     0.0    -0.0     0.771   45.0   70.8     0.0    -0.0  156.4
-51.300   51.900    -0.0    -0.0     0.0     0.772   65.8  -18.0    -0.0    -0.0   46.9
-51.300   52.000     0.0     0.0     0.0     0.772   90.0   90.0     0.0     0.0   90.0
-51.300   52.100     0.0     0.0    -0.0     0.772   89.3   89.3     0.0     0.0  179.2
-51.300   52.200     0.0     0.0    -0.0     0.773  138.4   48.4     0.0    -0.0  177.4
-51.300   52.300    -0.0    -0.0     0.0     0.773   74.6   74.6    -0.0    -0.0  218.1
-51.300   52.400     0.0     0.0     0.0     0.774   35.9  -25.9     0.0    -0.0  196.7
-51.300   52.500     0.0     0.0     0.0     0.774   90.0   90.0     0.0     0.0   90.0
-51.300   52.600     0.0    -0.0     0.0     0.775  110.4   33.7     0.0    -0.0   58.6
-51.300   52.700     0.0     0.0    -0.0     0.775   53.3   53.3     0.0    -0.0  141.0
-51.300   52.800     0.0     0.0     0.0     0.775   90.0   90.0     0.0     0.0   90.0
-51.300   52.900    -0.0    -0.0    -0.0     0.776  127.5   67.2    -0.0    -0.0   90.0
-51.300   53.000     0.0     0.0     0.0     0.776   90.0   90.0     0.0     0.0   90.0
-51.300   53.100    -0.0    -0.0    -0.0     0.777   38.3  117.9    -0.0    -0.0  125.6
-51.300   53.200     0.0    -0.0    -0.0     0.777  131.4  131.4     0.0    -0.0  129.1
-51.300   53.300     0.0     0.0    -0.0     0.777   75.1   75.1     0.0    -0.0  148.3
-51.300   53.400     0.0    -0.0     0.0     0.778   12.8   12.8     0.0    -0.0   83.3
-51.300   53.500     0.0     0.0     0.0     0.778   90.0   90.0     0.0     0.0   90.0
-51.300   53.600    -0.0     0.0     0.0     0.779   41.1   24.6     0.0    -0.0  209.1
-51.300   53.700     0.0    -0.0    -0.0     0.779  178.0  105.0     0.0    -0.0  119.4
-51.300   53.800     0.0     0.0    -0.0     0.780   46.2  112.6     0.0     0.0  124.8
-51.300   53.900     0.0    -0.0    -0.0     0.780  149.4   73.5     0.0    -0.0  113.1
-51.300   54.000     0.0     0.0     0.0     0.780   90.0   90.0     0.0     0.0   90.0
-51.300   54.100     0.0     0.0    -0.0     0.781  198.2  108.2     0.0    -0.0  135.0
-51.300   54.200     0.0    -0.0    -0.0     0.781   69.5  109.2     0.0    -0.0   94.2
-51.300   54.300     0.0    -0.0     0.0     0.782   65.3   65.3     0.0    -0.0   73.5
-51.300   54.400    -0.0    -0.0     0.0     0.782  114.8   54.5    -0.0    -0.0   82.8
-51.300   54.500     0.0     0.0     0.0     0.782   90.0   90.0     0.0     0.0   90.0
-51.300   54.600     0.0    -0.0    -0.0     0.783  202.0  113.3     0.0    -0.0  118.5
-51.300   54.700     0.0     0.0     0.0     0.783   78.1    3.2     0.0    -0.0  221.9
-51.300   54.800    -0.0    -0.0    -0.0     0.784  151.2   64.6     0.0    -0.0  147.1
-51.300   54.900     0.0    -0.0     0.0     0.784  130.4  172.8     0.0    -0.0   66.2
-51.300   55.000     0.0     0.0     0.0     0.784   90.0   90.0     0.0     0.0   90.0
-51.300   55.100    -0.0     0.0    -0.0     0.785   70.6   70.6     0.0    -0.0  167.3
-51.300   55.200     0.0    -0.0     0.0     0.785   92.0   24.6     0.0    -0.0   56.6
-51.300   55.300     0.0    -0.0    -0.0     0.786  -11.8   52.0     0.0    -0.0  120.2
-51.300   55.400    -0.0    -0.0     0.0     0.786   91.5  143.3     0.0    -0.0   60.6
-51.200   22.000     0.0     0.0     0.0     0.658   90.0   90.0     0.0     0.0   90.0
-51.200   22.100     0.0     0.0     0.0     0.659   90.0   90.0     0.0     0.0   90.0
-51.200   22.200     0.0     0.0     0.0     0.659   90.0   90.0     0.0     0.0   90.0
-51.200   22.300     0.0     0.0     0.0     0.660   90.0   90.0     0.0     0.0   90.0
-51.200   22.400     0.0     0.0     0.0     0.660   90.0   90.0     0.0     0.0   90.0
-51.200   22.500     0.0     0.0     0.0     0.660   90.0   90.0     0.0     0.0   90.0
-51.200   22.600     0.0     0.0     0.0     0.661   90.0   90.0     0.0     0.0   90.0
-51.200   22.700     0.0     0.0     0.0     0.661   90.0   90.0     0.0     0.0   90.0
-51.200   22.800     0.0     0.0     0.0     0.661   90.0   90.0     0.0     0.0   90.0
-51.200   22.900     0.0     0.0     0.0     0.662   90.0   90.0     0.0     0.0   90.0
-51.200   23.000     0.0     0.0     0.0     0.662   90.0   90.0     0.0     0.0   90.0
-51.200   23.100     0.0     0.0     0.0     0.663   90.0   90.0     0.0     0.0   90.0
-51.200   23.200     0.0     0.0     0.0     0.663   90.0   90.0     0.0     0.0   90.0
-51.200   23.300     0.0     0.0     0.0     0.663   90.0   90.0     0.0     0.0   90.0
-51.200   23.400     0.0     0.0     0.0     0.664   90.0   90.0     0.0     0.0   90.0
-51.200   23.500     0.0     0.0     0.0     0.664   90.0   90.0     0.0     0.0   90.0
-51.200   23.600     0.0     0.0     0.0     0.665   90.0   90.0     0.0     0.0   90.0
-51.200   23.700     0.0     0.0     0.0     0.665   90.0   90.0     0.0     0.0   90.0
-51.200   23.800     0.0     0.0     0.0     0.665   90.0   90.0     0.0     0.0   90.0
-51.200   23.900     0.0     0.0     0.0     0.666   90.0   90.0     0.0     0.0   90.0
-51.200   24.000     0.0     0.0     0.0     0.666   90.0   90.0     0.0     0.0   90.0
-51.200   24.100     0.0     0.0     0.0     0.667   90.0   90.0     0.0     0.0   90.0
-51.200   24.200     0.0     0.0     0.0     0.667   90.0   90.0     0.0     0.0   90.0
-51.200   24.300     0.0     0.0     0.0     0.667   90.0   90.0     0.0     0.0   90.0
-51.200   24.400     0.0     0.0     0.0     0.668   90.0   90.0     0.0     0.0   90.0
-51.200   24.500     0.0     0.0     0.0     0.668   90.0   90.0     0.0     0.0   90.0
-51.200   24.600     0.0     0.0     0.0     0.668   90.0   90.0     0.0     0.0   90.0
-51.200   24.700     0.0     0.0     0.0     0.669   90.0   90.0     0.0     0.0   90.0
-51.200   24.800     0.0     0.0     0.0     0.669   90.0   90.0     0.0     0.0   90.0
-51.200   24.900     0.0     0.0     0.0     0.670   90.0   90.0     0.0     0.0   90.0
-51.200   25.000     0.0     0.0     0.0     0.670   90.0   90.0     0.0     0.0   90.0
-51.200   25.100     0.0     0.0     0.0     0.670   90.0   90.0     0.0     0.0   90.0
-51.200   25.200     0.0     0.0     0.0     0.671   90.0   90.0     0.0     0.0   90.0
-51.200   25.300     0.0     0.0     0.0     0.671   90.0   90.0     0.0     0.0   90.0
-51.200   25.400     0.0     0.0     0.0     0.672   90.0   90.0     0.0     0.0   90.0
-51.200   25.500     0.0     0.0     0.0     0.672   90.0   90.0     0.0     0.0   90.0
-51.200   25.600     0.0     0.0     0.0     0.672   90.0   90.0     0.0     0.0   90.0
-51.200   25.700     0.0     0.0     0.0     0.673   90.0   90.0     0.0     0.0   90.0
-51.200   25.800     0.0     0.0     0.0     0.673   90.0   90.0     0.0     0.0   90.0
-51.200   25.900     0.0     0.0     0.0     0.673   90.0   90.0     0.0     0.0   90.0
-51.200   26.000     0.0     0.0     0.0     0.674   90.0   90.0     0.0     0.0   90.0
-51.200   26.100     0.0     0.0     0.0     0.674   90.0   90.0     0.0     0.0   90.0
-51.200   26.200     0.0     0.0     0.0     0.675   90.0   90.0     0.0     0.0   90.0
-51.200   26.300     0.0     0.0     0.0     0.675   90.0   90.0     0.0     0.0   90.0
-51.200   26.400     0.0     0.0     0.0     0.675   90.0   90.0     0.0     0.0   90.0
-51.200   26.500     0.0     0.0     0.0     0.676   90.0   90.0     0.0     0.0   90.0
-51.200   26.600     0.0     0.0     0.0     0.676   90.0   90.0     0.0     0.0   90.0
-51.200   26.700     0.0     0.0     0.0     0.676   90.0   90.0     0.0     0.0   90.0
-51.200   26.800     0.0     0.0     0.0     0.677   90.0   90.0     0.0     0.0   90.0
-51.200   26.900     0.0     0.0     0.0     0.677   90.0   90.0     0.0     0.0   90.0
-51.200   27.000     0.0     0.0     0.0     0.678   90.0   90.0     0.0     0.0   90.0
-51.200   27.100     0.0    -0.0    -0.0     0.678  163.6   90.0     0.0    -0.0  126.8
-51.200   27.200     0.0    -0.0    -0.0     0.678  176.2   90.0     0.0    -0.0  133.1
-51.200   27.300     0.0     0.0    -0.0     0.679    9.6   90.0     0.0    -0.0  139.8
-51.200   27.400     0.0     0.0    -0.0     0.679   22.7   90.0     0.0    -0.0  146.3
-51.200   27.500     0.0     0.0    -0.0     0.679   34.8   90.0     0.0    -0.0  152.4
-51.200   27.600    -5.1     1.9   -10.9    -0.013  185.0  102.8     9.9   -13.0  143.9
-51.200   27.700    -9.1     8.6   -23.2    -0.901  190.1  100.8    24.5   -25.1  145.5
-51.200   27.800   -12.3    19.5   -32.6    -1.706   15.9  100.2    39.9   -32.7  148.0
-51.200   27.900   -14.6    32.1   -34.9    -2.151   22.9  100.9    50.7   -33.3  151.9
-51.200   28.000   -16.0    41.4   -25.9    -1.959   33.5  104.4    51.4   -26.0  159.0
-51.200   28.100   -18.5    46.3   -20.0    -1.897   39.9  108.4    52.0   -24.1  164.2
-51.200   28.200   -21.0    49.1   -19.1    -2.070   41.0  110.4    54.0   -25.9  165.7
-51.200   28.300   -23.5    49.5   -22.4    -2.431   38.1  110.4    55.8   -29.8  164.2
-51.200   28.400   -26.1    47.9   -28.6    -2.935   32.9  109.4    57.7   -35.8  161.2
-51.200   28.500   -28.6    45.9   -36.6    -3.538   27.5  108.0    60.9   -43.6  157.8
-51.200   28.600   -34.2    44.1   -36.9    -3.697   26.0  110.7    58.7   -48.8  158.4
-51.200   28.700   -37.1    43.4   -35.8    -3.773   25.8  112.5    57.0   -50.8  159.2
-51.200   28.800   -37.5    45.3   -34.0    -3.777   27.4  113.2    57.5   -49.6  160.3
-51.200   28.900   -35.2    50.1   -31.6    -3.719   30.8  112.7    60.6   -45.7  161.7
-51.200   29.000   -30.4    56.7   -29.2    -3.609   35.3  110.8    65.6   -39.3  163.1
-51.200   29.100   -25.9    63.9   -18.1    -2.990   45.5  112.5    67.4   -29.5  169.0
-51.200   29.200   -23.8    70.3   -10.5    -2.567   53.1  114.3    71.4   -24.9  173.7
-51.200   29.300   -23.9    74.3    -7.4    -2.349   56.0  115.5    74.8   -24.4  175.7
-51.200   29.400   -26.2    75.2   -10.1    -2.340   53.5  115.2    76.2   -27.2  174.4
-51.200   29.500   -30.6    73.5   -19.6    -2.548   46.0  113.4    77.1   -34.2  169.7
-51.200   29.600   -43.7    63.3   -35.1    -2.931   32.8  114.0    73.8   -54.2  163.4
-51.200   29.700   -47.1    43.9   -37.2    -2.498  204.6  116.1    57.2   -60.4  160.4
-51.200   29.800   -40.9    22.8   -29.7    -1.553  197.5  119.5    34.5   -52.6  158.5
-51.200   29.900   -25.2     6.4   -16.1    -0.397  190.0  124.6    13.1   -31.9  157.3
-51.200   30.000     0.0     0.0     0.0     0.669   90.0   90.0     0.0     0.0   90.0
-51.200   30.100     0.0    -0.0     0.0     0.669   90.0   90.0     0.0    -0.0   87.3
-51.200   30.200     0.0     0.0     0.0     0.670   90.0   90.0     0.0    -0.0  181.4
-51.200   30.300     0.0     0.0     0.0     0.670   75.0   15.0     0.0    -0.0   90.0
-51.200   30.400     0.0    -0.0     0.0     0.671   90.0  139.4     0.0    -0.0   45.0
-51.200   30.500     0.0     0.0     0.0     0.671   90.0   90.0     0.0     0.0   90.0
-51.200   30.600     0.0    -0.0     0.0     0.672   90.0   90.0     0.0    -0.0   87.8
-51.200   30.700     0.0     0.0    -0.0     0.672    7.2   82.8     0.0    -0.0  135.0
-51.200   30.800     0.0     0.0    -0.0     0.673   13.0   90.0    -0.0     0.0   90.0
-51.200   30.900     0.0     0.0     0.0     0.673  114.5  129.0     0.0    -0.0  225.0
-51.200   31.000     0.0     0.0     0.0     0.674   90.0   90.0     0.0     0.0   90.0
-51.200   31.100     0.0     0.0     0.0     0.674   90.0    0.0     0.0    -0.0  187.7
-51.200   31.200     0.0     0.0     0.0     0.675   90.0   26.6     0.0    -0.0   90.0
-51.200   31.300     0.0     0.0     0.0     0.675   90.0  142.4     0.0    -0.0  225.0
-51.200   31.400     0.0    -0.0    -0.0     0.676  185.6   95.6     0.0    -0.0  135.0
-51.200   31.500     0.0     0.0     0.0     0.676   90.0   90.0     0.0     0.0   90.0
-51.200   31.600     0.0    -0.0     0.0     0.677   90.0    0.0     0.0    -0.0   88.6
-51.200   31.700     0.0     0.0     0.0     0.677   90.0   90.0     0.0     0.0  180.0
-51.200   31.800     0.0     0.0     0.0     0.678   65.3  -24.7     0.0    -0.0   90.0
-51.200   31.900     0.0    -0.0    -0.0     0.678  125.6   90.0     0.0    -0.0  135.0
-51.200   32.000     0.0     0.0     0.0     0.679   90.0   90.0     0.0     0.0   90.0
-51.200   32.100     0.0    -0.0    -0.0     0.679  182.4   92.4     0.0    -0.0  135.0
-51.200   32.200     0.0     0.0    -0.0     0.680  163.2   73.2    -0.0     0.0   90.0
-51.200   32.300     0.0     0.0    -0.0     0.680  180.0   90.0    -0.0     0.0   90.0
-51.200   32.400     0.0     0.0     0.0     0.681  123.1  154.9     0.0    -0.0   90.0
-51.200   32.500     0.0     0.0     0.0     0.681   90.0   90.0     0.0     0.0   90.0
-51.200   32.600     0.0    -0.0    -0.0     0.682   90.0   90.0     0.0    -0.0   97.6
-51.200   32.700     0.0     0.0     0.0     0.682   64.2   -3.9     0.0    -0.0  225.0
-51.200   32.800     0.0    -0.0     0.0     0.683    0.0    0.0     0.0    -0.0   90.0
-51.200   32.900     0.0     0.0     0.0     0.683  135.0   45.0     0.0     0.0   90.0
-51.200   33.000     0.0     0.0     0.0     0.684   90.0   90.0     0.0     0.0   90.0
-51.200   33.100     0.0    -0.0    -0.0     0.684  202.5  112.5     0.0    -0.0  135.0
-51.200   33.200     0.0     0.0    -0.0     0.685  204.7  114.7     0.0    -0.0  135.0
-51.200   33.300     0.0     0.0     0.0     0.685   75.0   15.0     0.0    -0.0  225.0
-51.200   33.400     0.0     0.0    -0.0     0.686   26.6   90.0    -0.0     0.0   90.0
-51.200   33.500     0.0     0.0     0.0     0.686   90.0   90.0     0.0     0.0   90.0
-51.200   33.600     0.0    -0.0     0.0     0.687  103.1   17.2     0.0    -0.0   45.0
-51.200   33.700     0.0    -0.0    -0.0     0.687   15.0   75.0     0.0    -0.0  135.0
-51.200   33.800     0.0     0.0    -0.0     0.688   45.0   68.2    -0.0     0.0   90.0
-51.200   33.900     0.0     0.0    -0.0     0.688  159.8   90.0    -0.0     0.0   90.0
-51.200   34.000     0.0     0.0     0.0     0.689   90.0   90.0     0.0     0.0   90.0
-51.200   34.100     0.0     0.0    -0.0     0.689  125.6   90.0     0.0    -0.0  135.0
-51.200   34.200     0.0    -0.0     0.0     0.690  123.4  123.4     0.0    -0.0   45.0
-51.200   34.300     0.0    -0.0     0.0     0.690  110.8  159.2     0.0    -0.0   45.0
-51.200   34.400     0.0     0.0     0.0     0.691   90.0   90.0     0.0     0.0   90.0
-51.200   34.500     0.0     0.0     0.0     0.691   90.0   90.0     0.0     0.0   90.0
-51.200   34.600     0.0     0.0    -0.0     0.692    1.5   71.0     0.0    -0.0  135.0
-51.200   34.700     0.0    -0.0     0.0     0.692   67.5  -22.5     0.0    -0.0   45.0
-51.200   34.800     0.0    -0.0     0.0     0.693   90.0   90.0     0.0    -0.0   88.6
-51.200   34.900     0.0     0.0    -0.0     0.693  129.9   90.0    -0.0     0.0   90.0
-51.200   35.000     0.0     0.0     0.0     0.694   90.0   90.0     0.0     0.0   90.0
-51.200   35.100     0.0     0.0    -0.0     0.694   90.0   90.0     0.0    -0.0  169.3
-51.200   35.200     0.0     0.0    -0.0     0.695  163.7  106.3     0.0    -0.0  135.0
-51.200   35.300     0.0     0.0    -0.0     0.695  160.0   81.7     0.0    -0.0  135.0
-51.200   35.400     0.0     0.0     0.0     0.696   90.0   90.0     0.0     0.0   90.0
-51.200   35.500     0.0     0.0     0.0     0.696   90.0   90.0     0.0     0.0   90.0
-51.200   35.600     0.0    -0.0     0.0     0.696  135.0   45.0     0.0    -0.0   89.6
-51.200   35.700     0.0     0.0     0.0     0.697   90.0  156.8     0.0    -0.0   90.0
-51.200   35.800     0.0    -0.0    -0.0     0.697  122.3   57.7     0.0    -0.0   90.9
-51.200   35.900     0.0     0.0     0.0     0.698   90.0   90.0     0.0     0.0   90.0
-51.200   36.000     0.0     0.0     0.0     0.698   90.0   90.0     0.0     0.0   90.0
-51.200   36.100     0.0    -0.0    -0.0     0.699   32.0   78.3     0.0    -0.0  135.0
-51.200   36.200     0.0    -0.0    -0.0     0.699  194.1  104.1     0.0    -0.0  135.0
-51.200   36.300     0.0     0.0    -0.0     0.700  180.0   90.0     0.0    -0.0  135.0
-51.200   36.400     0.0     0.0     0.0     0.700  108.4  135.0     0.0    -0.0  225.0
-51.200   36.500     0.0     0.0     0.0     0.701   90.0   90.0     0.0     0.0   90.0
-51.200   36.600     0.0     0.0     0.0     0.701   90.0   45.0     0.0    -0.0  225.0
-51.200   36.700     0.0    -0.0     0.0     0.702   90.0    0.0     0.0    -0.0   45.0
-51.200   36.800     0.0    -0.0     0.0     0.702   90.0    0.0     0.0    -0.0   87.6
-51.200   36.900     0.0     0.0     0.0     0.703   90.0   63.4     0.0    -0.0   90.0
-51.200   37.000     0.0     0.0     0.0     0.703   90.0   90.0     0.0     0.0   90.0
-51.200   37.100     0.0     0.0     0.0     0.704   90.0    0.0     0.0    -0.0  225.0
-51.200   37.200     0.0    -0.0     0.0     0.704   90.0  171.0     0.0    -0.0   45.0
-51.200   37.300     0.0     0.0     0.0     0.705   90.0   90.0     0.0     0.0   90.0
-51.200   37.400     0.0    -0.0    -0.0     0.705  162.5   90.0     0.0    -0.0  135.0
-51.200   37.500     0.0     0.0     0.0     0.706   90.0   90.0     0.0     0.0   90.0
-51.200   37.600     0.0    -0.0    -0.0     0.706   40.6   90.0     0.0    -0.0  135.0
-51.200   37.700     0.0     0.0     0.0     0.707  112.5   22.5     0.0    -0.0  225.0
-51.200   37.800     0.0     0.0    -0.0     0.707  158.7   81.1    -0.0     0.0   90.0
-51.200   37.900     0.0     0.0    -0.0     0.708  135.0   90.0    -0.0     0.0   90.0
-51.200   38.000     0.0     0.0     0.0     0.708   90.0   90.0     0.0     0.0   90.0
-51.200   38.100     0.0    -0.0    -0.0     0.709   30.2   90.0     0.0    -0.0  135.0
-51.200   38.200     0.0    -0.0    -0.0     0.709   37.6   90.0     0.0    -0.0  135.0
-51.200   38.300     0.0     0.0     0.0     0.710   58.3   58.3     0.0    -0.0  225.0
-51.200   38.400     0.0     0.0    -0.0     0.710  129.9   90.0    -0.0     0.0   90.0
-51.200   38.500     0.0     0.0     0.0     0.711   90.0   90.0     0.0     0.0   90.0
-51.200   38.600     0.0    -0.0     0.0     0.711   56.9   25.1     0.0    -0.0   45.0
-51.200   38.700     0.0     0.0     0.0     0.711   90.0   90.0     0.0     0.0  180.0
-51.200   38.800     0.0     0.0    -0.0     0.712    4.8   85.2    -0.0     0.0   90.0
-51.200   38.900     0.0     0.0    -0.0     0.712  135.0  126.9    -0.0     0.0   90.0
-51.200   39.000     0.0     0.0     0.0     0.713   90.0   90.0     0.0     0.0   90.0
-51.200   39.100     0.0    -0.0     0.0     0.713   90.0   70.3     0.0    -0.0   45.0
-51.200   39.200     0.0     0.0     0.0     0.714   90.0  171.9     0.0    -0.0   90.0
-51.200   39.300     0.0    -0.0     0.0     0.714    0.0    0.0     0.0    -0.0   90.0
-51.200   39.400     0.0    -0.0     0.0     0.715  100.1   10.1     0.0    -0.0   45.0
-51.200   39.500     0.0     0.0     0.0     0.715   90.0   90.0     0.0     0.0   90.0
-51.200   39.600     0.0    -0.0    -0.0     0.716  207.2  117.2     0.0    -0.0  135.0
-51.200   39.700     0.0    -0.0     0.0     0.716   90.0    0.0     0.0    -0.0   87.6
-51.200   39.800     0.0     0.0     0.0     0.717   45.0   45.0     0.0    -0.0  180.9
-51.200   39.900     0.0    -0.0     0.0     0.717   90.0   20.2     0.0    -0.0   45.0
-51.200   40.000     0.0     0.0     0.0     0.718   90.0   90.0     0.0     0.0   90.0
-51.200   40.100     0.0     0.0    -0.0     0.718  180.0   90.0     0.0    -0.0  135.0
-51.200   40.200     0.0     0.0     0.0     0.719   90.0  171.9     0.0    -0.0  225.0
-51.200   40.300     0.0    -0.0     0.0     0.719   90.0   90.0     0.0    -0.0   87.6
-51.200   40.400     0.0     0.0    -0.0     0.720   54.4   90.0     0.0    -0.0  135.0
-51.200   40.500     0.0     0.0     0.0     0.720   90.0   90.0     0.0     0.0   90.0
-51.200   40.600     0.0     0.0     0.0     0.720   90.0   90.0     0.0    -0.0  181.2
-51.200   40.700     0.0     0.0     0.0     0.721  135.0   45.0     0.0    -0.0   90.0
-51.200   40.800     0.0    -0.0     0.0     0.721   65.3  -24.7     0.0    -0.0   45.0
-51.200   40.900     0.0     0.0    -0.0     0.722   18.8  104.8    -0.0     0.0   90.0
-51.200   41.000     0.0     0.0     0.0     0.722   90.0   90.0     0.0     0.0   90.0
-51.200   41.100     0.0     0.0    -0.0     0.723   45.0   85.6     0.0    -0.0  135.0
-51.200   41.200     0.0    -0.0     0.0     0.723  110.3   20.3     0.0    -0.0   45.0
-51.200   41.300     0.0     0.0     0.0     0.724   90.0    0.0     0.0    -0.0   90.0
-51.200   41.400     0.0     0.0     0.0     0.724   75.0   15.0     0.0    -0.0   90.0
-51.200   41.500     0.0     0.0     0.0     0.725   90.0   90.0     0.0     0.0   90.0
-51.200   41.600     0.0     0.0     0.0     0.725   90.0   45.0     0.0    -0.0  225.0
-51.200   41.700     0.0     0.0     0.0     0.726  135.0  135.0     0.0    -0.0  225.0
-51.200   41.800     0.0    -0.0     0.0     0.726   90.0    0.0     0.0    -0.0   88.6
-51.200   41.900     0.0    -0.0    -0.0     0.727  180.0   90.0     0.0    -0.0  135.0
-51.200   42.000     0.0     0.0     0.0     0.727   90.0   90.0     0.0     0.0   90.0
-51.200   42.100     0.0    -0.0     0.0     0.728  135.0  135.0     0.0    -0.0   88.5
-51.200   42.200     0.0     0.0    -0.0     0.728   90.0   90.0     0.0    -0.0  179.1
-51.200   42.300     0.0    -0.0     0.0     0.728   90.0   90.0     0.0    -0.0   90.0
-51.200   42.400     0.0     0.0     0.0     0.729  119.6  150.4     0.0    -0.0  225.0
-51.200   42.500     0.0     0.0     0.0     0.729   90.0   90.0     0.0     0.0   90.0
-51.200   42.600     0.0    -0.0    -0.0     0.730   61.7   90.0     0.0    -0.0  135.0
-51.200   42.700     0.0    -0.0     0.0     0.730   90.0    0.0     0.0    -0.0   45.0
-51.200   42.800     0.0     0.0     0.0     0.731   60.4   29.6     0.0    -0.0   90.0
-51.200   42.900     0.0    -0.0     0.0     0.731   81.2   -8.8     0.0    -0.0   45.0
-51.200   43.000     0.0     0.0     0.0     0.732   90.0   90.0     0.0     0.0   90.0
-51.200   43.100     0.0     0.0    -0.0     0.732  180.0   90.0     0.0    -0.0  177.4
-51.200   43.200     0.0    -0.0    -0.0     0.733  135.0   45.0     0.0    -0.0   92.0
-51.200   43.300     0.0     0.0     0.0     0.733   90.0    0.0     0.0    -0.0  180.8
-51.200   43.400     0.0     0.0     0.0     0.734   90.0  130.6     0.0    -0.0  225.0
-51.200   43.500     0.0     0.0     0.0     0.734   90.0   90.0     0.0     0.0   90.0
-51.200   43.600     0.0     0.0     0.0     0.734   69.7   69.7     0.0    -0.0  225.0
-51.200   43.700     0.0     0.0     0.0     0.735   90.0   99.4     0.0    -0.0  225.0
-51.200   43.800     0.0     0.0    -0.0     0.735  180.0   90.0     0.0    -0.0  135.0
-51.200   43.900     0.0     0.0     0.0     0.736   90.0    0.0     0.0    -0.0   90.0
-51.200   44.000     0.0     0.0     0.0     0.736   90.0   90.0     0.0     0.0   90.0
-51.200   44.100     0.0     0.0     0.0     0.737   90.0    0.0     0.0    -0.0  225.0
-51.200   44.200     0.0     0.0     0.0     0.737    0.0    0.0     0.0     0.0   90.0
-51.200   44.300     0.0    -0.0     0.0     0.738   90.0   90.0     0.0    -0.0   87.6
-51.200   44.400     0.0     0.0    -0.0     0.738  180.0   90.0    -0.0     0.0   90.0
-51.200   44.500     0.0     0.0     0.0     0.739   90.0   90.0     0.0     0.0   90.0
-51.200   44.600     0.0    -0.0     0.0     0.739   90.0  177.2     0.0    -0.0   45.0
-51.200   44.700     0.0    -0.0     0.0     0.740   90.0   90.0     0.0    -0.0   89.6
-51.200   44.800     0.0     0.0     0.0     0.740   90.0    0.0     0.0    -0.0  180.7
-51.200   44.900     0.0     0.0     0.0     0.740   68.4  152.2     0.0    -0.0   90.0
-51.200   45.000     0.0     0.0     0.0     0.741   90.0   90.0     0.0     0.0   90.0
-51.200   45.100     0.0     0.0    -0.0     0.741   90.0   90.0     0.0    -0.0  177.2
-51.200   45.200     0.0     0.0     0.0     0.742   90.0  139.4     0.0    -0.0  225.0
-51.200   45.300     0.0     0.0    -0.0     0.742  139.4   90.0    -0.0     0.0   90.0
-51.200   45.400     0.0     0.0    -0.0     0.743   45.0   45.0     0.0    -0.0  135.0
-51.200   45.500     0.0     0.0     0.0     0.743   90.0   90.0     0.0     0.0   90.0
-51.200   45.600     0.0    -0.0     0.0     0.744   76.7  -13.3     0.0    -0.0   45.0
-51.200   45.700     0.0    -0.0    -0.0     0.744  135.0  135.0     0.0    -0.0  135.0
-51.200   45.800     0.0    -0.0     0.0     0.745   45.0  -45.0     0.0    -0.0   90.0
-51.200   45.900     0.0     0.0     0.0     0.745   90.0    0.0     0.0    -0.0  225.0
-51.200   46.000     0.0     0.0     0.0     0.745   90.0   90.0     0.0     0.0   90.0
-51.200   46.100     0.0     0.0    -0.0     0.746   45.0   45.0     0.0    -0.0  178.3
-51.200   46.200     0.0     0.0     0.0     0.746   90.0  139.4     0.0    -0.0   90.0
-51.200   46.300     0.0     0.0     0.0     0.747   90.0    0.0     0.0    -0.0   90.0
-51.200   46.400     0.0     0.0     0.0     0.747  135.0   45.0     0.0     0.0   90.0
-51.200   46.500     0.0     0.0     0.0     0.748   90.0   90.0     0.0     0.0   90.0
-51.200   46.600     0.0     0.0    -0.0     0.748  180.0   90.0     0.0    -0.0  135.0
-51.200   46.700     0.0     0.0     0.0     0.749   45.0  -45.0     0.0    -0.0   90.0
-51.200   46.800     0.0     0.0    -0.0     0.749   29.6   60.4     0.0    -0.0  135.0
-51.200   46.900     0.0     0.0    -0.0     0.749  171.3   98.7    -0.0     0.0   90.0
-51.200   47.000     0.0     0.0     0.0     0.750   90.0   90.0     0.0     0.0   90.0
-51.200   47.100     0.0     0.0    -0.0     0.750  161.5   71.5     0.0    -0.0  135.0
-51.200   47.200     0.0     0.0     0.0     0.751  114.7   24.7     0.0    -0.0   90.0
-51.200   47.300     0.0    -0.0    -0.0     0.751   90.0   90.0     0.0    -0.0   90.7
-51.200   47.400     0.0    -0.0     0.0     0.752   90.0  114.8     0.0    -0.0   45.0
-51.200   47.500     0.0     0.0     0.0     0.752   90.0   90.0     0.0     0.0   90.0
-51.200   47.600     0.0     0.0     0.0     0.753   90.0   36.9     0.0    -0.0  225.0
-51.200   47.700     0.0    -0.0    -0.0     0.753  176.0   86.0     0.0    -0.0  135.0
-51.200   47.800     0.0     0.0     0.0     0.753   58.8  121.2     0.0     0.0   90.0
-51.200   47.900     0.0    -0.0     0.0     0.754  135.0  135.0     0.0    -0.0   45.0
-51.200   48.000     0.0     0.0     0.0     0.754   90.0   90.0     0.0     0.0   90.0
-51.200   48.100     0.0    -0.0    -0.0     0.755  180.0   90.0     0.0    -0.0  135.0
-51.200   48.200     0.0    -0.0    -0.0     0.755   28.3   90.0     0.0    -0.0  135.0
-51.200   48.300     0.0     0.0    -0.0     0.756   45.0   90.0    -0.0     0.0   90.0
-51.200   48.400     0.0    -0.0    -0.0     0.756   90.0   90.0     0.0    -0.0   91.3
-51.200   48.500     0.0     0.0     0.0     0.757   90.0   90.0     0.0     0.0   90.0
-51.200   48.600     0.0     0.0    -0.0     0.757   23.2   90.0     0.0    -0.0  135.0
-51.200   48.700     0.0     0.0    -0.0     0.757  212.6  122.6     0.0    -0.0  135.0
-51.200   48.800     0.0     0.0     0.0     0.758   59.1  -30.9     0.0    -0.0  225.0
-51.200   48.900     0.0    -0.0     0.0     0.758   90.0   90.0     0.0    -0.0   90.0
-51.200   49.000     0.0     0.0     0.0     0.759   90.0   90.0     0.0     0.0   90.0
-51.200   49.100     0.0    -0.0    -0.0     0.759   90.0   90.0     0.0    -0.0   92.1
-51.200   49.200     0.0    -0.0     0.0     0.760  175.3  175.3     0.0    -0.0   45.0
-51.200   49.300     0.0    -0.0     0.0     0.760   49.7  -40.3     0.0    -0.0   45.0
-51.200   49.400     0.0     0.0     0.0     0.760   75.3   10.6     0.0    -0.0   90.0
-51.200   49.500     0.0     0.0     0.0     0.761   90.0   90.0     0.0     0.0   90.0
-51.200   49.600     0.0     0.0     0.0     0.761   92.1  137.3     0.0    -0.0  225.0
-51.200   49.700     0.0     0.0     0.0     0.762   90.0    0.0     0.0    -0.0  225.0
-51.200   49.800     0.0     0.0     0.0     0.762  135.0  135.0     0.0    -0.0   90.0
-51.200   49.900     0.0     0.0    -0.0     0.763   90.0   90.0     0.0    -0.0  177.2
-51.200   50.000     0.0     0.0     0.0     0.763   90.0   90.0     0.0     0.0   90.0
-51.200   50.100     0.0     0.0     0.0     0.763   90.0   45.0     0.0    -0.0  225.0
-51.200   50.200     0.0    -0.0     0.0     0.764   90.0    0.0     0.0    -0.0   89.1
-51.200   50.300     0.0     0.0     0.0     0.764  135.0  135.0     0.0    -0.0  181.2
-51.200   50.400     0.0     0.0     0.0     0.765   74.4  137.1     0.0    -0.0  225.0
-51.200   50.500     0.0     0.0     0.0     0.765   90.0   90.0     0.0     0.0   90.0
-51.200   50.600     0.0    -0.0    -0.0     0.766  135.0   45.0     0.0    -0.0   90.7
-51.200   50.700     0.0     0.0     0.0     0.766    0.0    0.0     0.0    -0.0  184.2
-51.200   50.800     0.0    -0.0     0.0     0.766   90.0    0.0     0.0    -0.0   45.0
-51.200   50.900     0.0     0.0    -0.0     0.767  180.0   90.0     0.0    -0.0  135.0
-51.200   51.000     0.0     0.0     0.0     0.767   90.0   90.0     0.0     0.0   90.0
-51.200   51.100     0.0     0.0    -0.0     0.768  202.5  112.5     0.0    -0.0  135.0
-51.200   51.200     0.0    -0.0    -0.0     0.768   13.8   76.2     0.0    -0.0  135.0
-51.200   51.300     0.0     0.0     0.0     0.769   45.0  -45.0     0.0     0.0   90.0
-51.200   51.400     0.0     0.0    -0.0     0.769   -2.3   62.1     0.0    -0.0  135.0
-51.200   51.500     0.0     0.0     0.0     0.769   90.0   90.0     0.0     0.0   90.0
-51.200   51.600     0.0    -0.0     0.0     0.770   57.4  -32.6     0.0    -0.0   45.0
-51.200   51.700     0.0     0.0     0.0     0.770   97.3   21.0     0.0    -0.0  225.0
-51.200   51.800     0.0     0.0     0.0     0.771   90.0    0.0     0.0    -0.0  181.2
-51.200   51.900     0.0     0.0     0.0     0.771   90.0    4.1     0.0    -0.0   90.0
-51.200   52.000     0.0     0.0     0.0     0.772   90.0   90.0     0.0     0.0   90.0
-51.200   52.100     0.0    -0.0    -0.0     0.772    3.8   49.3     0.0    -0.0  135.0
-51.200   52.200     0.0    -0.0     0.0     0.772  104.9  150.0     0.0    -0.0   45.0
-51.200   52.300     0.0     0.0    -0.0     0.773  180.0   90.0     0.0    -0.0  135.0
-51.200   52.400     0.0     0.0     0.0     0.773    0.0    0.0     0.0     0.0   90.0
-51.200   52.500     0.0     0.0     0.0     0.774   90.0   90.0     0.0     0.0   90.0
-51.200   52.600     0.0    -0.0     0.0     0.774   45.0   45.0     0.0    -0.0   45.0
-51.200   52.700     0.0     0.0     0.0     0.775   90.0    0.0     0.0    -0.0  190.2
-51.200   52.800     0.0     0.0    -0.0     0.775  172.5   82.5     0.0    -0.0  135.0
-51.200   52.900     0.0    -0.0     0.0     0.775   90.0   90.0     0.0    -0.0   90.0
-51.200   53.000     0.0     0.0     0.0     0.776   90.0   90.0     0.0     0.0   90.0
-51.200   53.100     0.0     0.0    -0.0     0.776  116.6   90.0     0.0    -0.0  135.0
-51.200   53.200     0.0    -0.0     0.0     0.777   90.0    0.0     0.0    -0.0   45.0
-51.200   53.300     0.0     0.0    -0.0     0.777   26.6   90.0    -0.0     0.0   90.0
-51.200   53.400     0.0     0.0    -0.0     0.777  135.0   90.0    -0.0     0.0   90.0
-51.200   53.500     0.0     0.0     0.0     0.778   90.0   90.0     0.0     0.0   90.0
-51.200   53.600     0.0    -0.0    -0.0     0.778  180.0   90.0     0.0    -0.0   91.3
-51.200   53.700     0.0     0.0     0.0     0.779  104.9  141.5     0.0    -0.0  225.0
-51.200   53.800     0.0     0.0    -0.0     0.779  180.0   90.0     0.0    -0.0  135.0
-51.200   53.900     0.0     0.0     0.0     0.780   99.6    9.6     0.0    -0.0  225.0
-51.200   54.000     0.0     0.0     0.0     0.780   90.0   90.0     0.0     0.0   90.0
-51.200   54.100     0.0    -0.0    -0.0     0.780   45.0   45.0     0.0    -0.0  105.9
-51.200   54.200     0.0     0.0     0.0     0.781   58.3   58.3     0.0    -0.0  225.0
-51.200   54.300     0.0     0.0     0.0     0.781   90.0  105.8     0.0    -0.0   90.0
-51.200   54.400     0.0    -0.0     0.0     0.782  122.6   32.6     0.0    -0.0   45.0
-51.200   54.500     0.0     0.0     0.0     0.782   90.0   90.0     0.0     0.0   90.0
-51.200   54.600     0.0     0.0     0.0     0.782  105.4   74.6     0.0     0.0  180.0
-51.200   54.700     0.0    -0.0    -0.0     0.783  149.8   90.0     0.0    -0.0  135.0
-51.200   54.800     0.0     0.0    -0.0     0.783   90.0   90.0     0.0    -0.0  179.1
-51.200   54.900     0.0    -0.0    -0.0     0.784   33.0   90.0     0.0    -0.0  135.0
-51.200   55.000     0.0     0.0     0.0     0.784   90.0   90.0     0.0     0.0   90.0
-51.200   55.100     0.0     0.0     0.0     0.784  119.0  177.6     0.0    -0.0  225.0
-51.200   55.200     0.0    -0.0    -0.0     0.785   17.8   72.2     0.0    -0.0  135.0
-51.200   55.300     0.0     0.0    -0.0     0.785  180.0   90.0    -0.0     0.0   90.0
-51.200   55.400     0.0    -0.0     0.0     0.786  135.0   45.0     0.0    -0.0   90.0
-51.200   55.500     0.0     0.0     0.0     0.786   90.0   90.0     0.0     0.0   90.0
-51.100   22.000     0.0     0.0     0.0     0.658   90.0   90.0     0.0     0.0   90.0
-51.100   22.100     0.0     0.0     0.0     0.658   90.0   90.0     0.0     0.0   90.0
-51.100   22.200     0.0     0.0     0.0     0.658   90.0   90.0     0.0     0.0   90.0
-51.100   22.300     0.0     0.0     0.0     0.659   90.0   90.0     0.0     0.0   90.0
-51.100   22.400     0.0     0.0     0.0     0.659   90.0   90.0     0.0     0.0   90.0
-51.100   22.500     0.0     0.0     0.0     0.660   90.0   90.0     0.0     0.0   90.0
-51.100   22.600     0.0     0.0     0.0     0.660   90.0   90.0     0.0     0.0   90.0
-51.100   22.700     0.0     0.0     0.0     0.660   90.0   90.0     0.0     0.0   90.0
-51.100   22.800     0.0     0.0     0.0     0.661   90.0   90.0     0.0     0.0   90.0
-51.100   22.900     0.0     0.0     0.0     0.661   90.0   90.0     0.0     0.0   90.0
-51.100   23.000     0.0     0.0     0.0     0.662   90.0   90.0     0.0     0.0   90.0
-51.100   23.100     0.0     0.0     0.0     0.662   90.0   90.0     0.0     0.0   90.0
-51.100   23.200     0.0     0.0     0.0     0.662   90.0   90.0     0.0     0.0   90.0
-51.100   23.300     0.0     0.0     0.0     0.663   90.0   90.0     0.0     0.0   90.0
-51.100   23.400     0.0     0.0     0.0     0.663   90.0   90.0     0.0     0.0   90.0
-51.100   23.500     0.0     0.0     0.0     0.664   90.0   90.0     0.0     0.0   90.0
-51.100   23.600     0.0     0.0     0.0     0.664   90.0   90.0     0.0     0.0   90.0
-51.100   23.700     0.0     0.0     0.0     0.664   90.0   90.0     0.0     0.0   90.0
-51.100   23.800     0.0     0.0     0.0     0.665   90.0   90.0     0.0     0.0   90.0
-51.100   23.900     0.0     0.0     0.0     0.665   90.0   90.0     0.0     0.0   90.0
-51.100   24.000     0.0     0.0     0.0     0.665   90.0   90.0     0.0     0.0   90.0
-51.100   24.100     0.0     0.0     0.0     0.666   90.0   90.0     0.0     0.0   90.0
-51.100   24.200     0.0     0.0     0.0     0.666   90.0   90.0     0.0     0.0   90.0
-51.100   24.300     0.0     0.0     0.0     0.667   90.0   90.0     0.0     0.0   90.0
-51.100   24.400     0.0     0.0     0.0     0.667   90.0   90.0     0.0     0.0   90.0
-51.100   24.500     0.0     0.0     0.0     0.667   90.0   90.0     0.0     0.0   90.0
-51.100   24.600     0.0     0.0     0.0     0.668   90.0   90.0     0.0     0.0   90.0
-51.100   24.700     0.0     0.0     0.0     0.668   90.0   90.0     0.0     0.0   90.0
-51.100   24.800     0.0     0.0     0.0     0.669   90.0   90.0     0.0     0.0   90.0
-51.100   24.900     0.0     0.0     0.0     0.669   90.0   90.0     0.0     0.0   90.0
-51.100   25.000     0.0     0.0     0.0     0.669   90.0   90.0     0.0     0.0   90.0
-51.100   25.100     0.0     0.0     0.0     0.670   90.0   90.0     0.0     0.0   90.0
-51.100   25.200     0.0     0.0     0.0     0.670   90.0   90.0     0.0     0.0   90.0
-51.100   25.300     0.0     0.0     0.0     0.670   90.0   90.0     0.0     0.0   90.0
-51.100   25.400     0.0     0.0     0.0     0.671   90.0   90.0     0.0     0.0   90.0
-51.100   25.500     0.0     0.0     0.0     0.671   90.0   90.0     0.0     0.0   90.0
-51.100   25.600     0.0     0.0     0.0     0.672   90.0   90.0     0.0     0.0   90.0
-51.100   25.700     0.0     0.0     0.0     0.672   90.0   90.0     0.0     0.0   90.0
-51.100   25.800     0.0     0.0     0.0     0.672   90.0   90.0     0.0     0.0   90.0
-51.100   25.900     0.0     0.0     0.0     0.673   90.0   90.0     0.0     0.0   90.0
-51.100   26.000     0.0     0.0     0.0     0.673   90.0   90.0     0.0     0.0   90.0
-51.100   26.100     0.0     0.0     0.0     0.674   90.0   90.0     0.0     0.0   90.0
-51.100   26.200     0.0     0.0     0.0     0.674   90.0   90.0     0.0     0.0   90.0
-51.100   26.300     0.0     0.0     0.0     0.674   90.0   90.0     0.0     0.0   90.0
-51.100   26.400     0.0     0.0     0.0     0.675   90.0   90.0     0.0     0.0   90.0
-51.100   26.500     0.0     0.0     0.0     0.675   90.0   90.0     0.0     0.0   90.0
-51.100   26.600     0.0     0.0     0.0     0.675   90.0   90.0     0.0     0.0   90.0
-51.100   26.700     0.0     0.0     0.0     0.676   90.0   90.0     0.0     0.0   90.0
-51.100   26.800     0.0     0.0     0.0     0.676   90.0   90.0     0.0     0.0   90.0
-51.100   26.900     0.0     0.0     0.0     0.677   90.0   90.0     0.0     0.0   90.0
-51.100   27.000     0.0     0.0     0.0     0.677   90.0   90.0     0.0     0.0   90.0
-51.100   27.100     0.0     0.0     0.0     0.677   90.0   90.0     0.0     0.0   90.0
-51.100   27.200     0.0     0.0     0.0     0.678   90.0   90.0     0.0     0.0   90.0
-51.100   27.300     0.0     0.0     0.0     0.678   90.0   90.0     0.0     0.0   90.0
-51.100   27.400     0.0     0.0     0.0     0.678   90.0   90.0     0.0     0.0   90.0
-51.100   27.500     0.0     0.0     0.0     0.679   90.0   90.0     0.0     0.0   90.0
-51.100   27.600    -1.0     2.3    -7.2     0.198    8.8   94.0     8.0    -6.8  141.4
-51.100   27.700    -2.0    10.0   -15.1    -0.439   17.9   93.7    20.2   -12.3  145.8
-51.100   27.800    -3.0    23.2   -21.1    -1.057   27.9   93.9    34.9   -14.7  150.9
-51.100   27.900    -3.9    39.8   -22.6    -1.481   39.4   94.6    49.4   -13.5  157.0
-51.100   28.000    -4.9    55.7   -17.0    -1.536   53.8   96.9    60.2    -9.4  165.3
-51.100   28.100   -13.5    64.6   -16.3    -1.743   52.2  105.1    67.9   -16.8  168.7
-51.100   28.200   -19.8    63.4   -22.4    -2.131   44.6  107.1    69.1   -25.5  165.8
-51.100   28.300   -23.7    53.6   -31.7    -2.592   34.0  106.6    64.9   -35.0  160.3
-51.100   28.400   -25.2    40.1   -40.4    -3.021   23.6  105.4    59.3   -44.5  154.5
-51.100   28.500   -24.4    30.8   -44.8    -3.309   17.6  104.1    55.9   -49.4  150.8
-51.100   28.600   -27.0    28.6   -43.2    -3.413   16.8  105.9    52.2   -50.6  151.4
-51.100   28.700   -29.0    31.1   -37.6    -3.381   19.9  108.7    49.1   -47.1  154.3
-51.100   28.800   -30.3    39.4   -30.4    -3.271   27.3  111.7    50.8   -41.7  159.5
-51.100   28.900   -31.0    52.5   -24.4    -3.139   36.3  113.5    59.1   -37.6  164.9
-51.100   29.000   -31.0    67.0   -22.1    -3.043   42.6  113.1    71.8   -35.8  167.9
-51.100   29.100   -29.3    78.7   -14.2    -2.408   50.8  114.5    80.6   -31.1  172.7
-51.100   29.200   -29.8    87.0   -11.6    -1.930   53.7  115.0    88.2   -30.9  174.4
-51.100   29.300   -32.4    92.5   -14.0    -1.634   52.7  114.7    94.0   -33.9  173.7
-51.100   29.400   -37.1    96.5   -20.8    -1.546   48.9  113.8    99.7   -40.2  171.3
-51.100   29.500   -43.8   100.9   -31.6    -1.690   43.8  112.6   107.5   -50.4  168.2
-51.100   29.600   -62.0   107.8   -51.7    -2.293   36.0  112.7   122.3   -76.5  164.3
-51.100   29.700   -66.6   112.8   -58.8    -2.048   34.6  112.2   130.3   -84.2  163.4
-51.100   29.800   -57.8   110.6   -55.5    -1.222   35.9  110.7   127.3   -74.4  163.3
-51.100   29.900   -35.5    99.5   -44.0    -0.081   40.2  106.8   112.6   -48.6  163.5
-51.100   30.000     0.1    80.5   -26.8     1.107   56.5   89.9    88.6    -8.0  163.2
-51.100   30.100     6.6    56.7   -26.2     0.944   52.2   81.4    67.9    -4.6  156.8
-51.100   30.200     9.9    33.1   -20.7     0.776   47.3   72.1    45.2    -2.2  149.7
-51.100   30.300     9.9    14.5   -12.7     0.647   40.9   59.5    25.1    -0.7  140.2
-51.100   30.400     6.6     3.4    -4.9     0.597   28.9   43.2    10.1    -0.2  126.0
-51.100   30.500     0.0     0.0     0.0     0.671   90.0   90.0     0.0     0.0   90.0
-51.100   30.600    -0.0     0.0    -0.0     0.671  109.7  109.7     0.0    -0.0  177.3
-51.100   30.700    -0.0    -0.0     0.0     0.672  111.3  185.0    -0.0    -0.0   45.1
-51.100   30.800    -0.0    -0.0     0.0     0.672   48.9    6.7     0.0    -0.0   58.5
-51.100   30.900     0.0    -0.0    -0.0     0.673   29.9   29.9     0.0    -0.0  130.3
-51.100   31.000     0.0     0.0     0.0     0.673   90.0   90.0     0.0     0.0   90.0
-51.100   31.100    -0.0     0.0    -0.0     0.674   52.1  112.7     0.0    -0.0  168.3
-51.100   31.200     0.0     0.0     0.0     0.674    9.1    9.1     0.0     0.0   54.2
-51.100   31.300     0.0    -0.0    -0.0     0.675  125.7  125.7     0.0    -0.0  123.6
-51.100   31.400    -0.0    -0.0    -0.0     0.675   41.4   80.5     0.0    -0.0  137.2
-51.100   31.500     0.0     0.0     0.0     0.676   90.0   90.0     0.0     0.0   90.0
-51.100   31.600     0.0     0.0    -0.0     0.676   70.2  102.6     0.0     0.0  162.0
-51.100   31.700     0.0    -0.0    -0.0     0.677  166.8   92.5     0.0    -0.0  110.0
-51.100   31.800     0.0     0.0     0.0     0.677  108.2   23.3     0.0    -0.0   55.4
-51.100   31.900     0.0    -0.0    -0.0     0.678   42.4  120.9     0.0    -0.0  113.6
-51.100   32.000     0.0     0.0     0.0     0.678   90.0   90.0     0.0     0.0   90.0
-51.100   32.100     0.0     0.0    -0.0     0.679  -10.8   47.4     0.0    -0.0  127.7
-51.100   32.200     0.0     0.0     0.0     0.679   82.5   -2.3     0.0    -0.0  221.9
-51.100   32.300    -0.0     0.0    -0.0     0.680  178.0  113.1     0.0    -0.0  149.9
-51.100   32.400     0.0     0.0    -0.0     0.680  143.2   53.2     0.0     0.0  108.4
-51.100   32.500     0.0     0.0     0.0     0.681   90.0   90.0     0.0     0.0   90.0
-51.100   32.600    -0.0    -0.0    -0.0     0.681  148.5  148.5    -0.0    -0.0  118.1
-51.100   32.700     0.0     0.0     0.0     0.682   74.5  154.5     0.0    -0.0  206.3
-51.100   32.800     0.0     0.0     0.0     0.682   92.0   92.0     0.0     0.0  180.3
-51.100   32.900    -0.0    -0.0    -0.0     0.683  213.6  124.4     0.0    -0.0  150.2
-51.100   33.000     0.0     0.0     0.0     0.683   90.0   90.0     0.0     0.0   90.0
-51.100   33.100    -0.0    -0.0     0.0     0.684  118.9  185.5     0.0    -0.0   46.6
-51.100   33.200     0.0    -0.0    -0.0     0.684  105.0  105.0     0.0    -0.0   91.4
-51.100   33.300     0.0     0.0     0.0     0.685  126.1  126.1     0.0    -0.0   64.8
-51.100   33.400    -0.0     0.0    -0.0     0.685   64.5   64.5     0.0    -0.0  140.6
-51.100   33.500     0.0     0.0     0.0     0.685   90.0   90.0     0.0     0.0   90.0
-51.100   33.600     0.0     0.0     0.0     0.686   49.8   -9.2     0.0    -0.0  219.4
-51.100   33.700    -0.0     0.0     0.0     0.686  157.5  157.5     0.0    -0.0  202.7
-51.100   33.800     0.0     0.0     0.0     0.687   56.2  -21.9     0.0     0.0  203.3
-51.100   33.900     0.0    -0.0     0.0     0.687   86.9   35.8     0.0    -0.0   64.7
-51.100   34.000     0.0     0.0     0.0     0.688   90.0   90.0     0.0     0.0   90.0
-51.100   34.100     0.0     0.0     0.0     0.688  101.7  132.4     0.0    -0.0  224.2
-51.100   34.200     0.0     0.0    -0.0     0.689   -2.8   56.8     0.0     0.0  125.0
-51.100   34.300     0.0     0.0     0.0     0.689   69.8   -9.1     0.0    -0.0   57.3
-51.100   34.400    -0.0     0.0    -0.0     0.690   26.7  100.3     0.0    -0.0  146.5
-51.100   34.500     0.0     0.0     0.0     0.690   90.0   90.0     0.0     0.0   90.0
-51.100   34.600     0.0    -0.0    -0.0     0.691   38.9  125.8     0.0    -0.0  102.2
-51.100   34.700     0.0    -0.0    -0.0     0.691  129.0   75.5     0.0    -0.0  109.3
-51.100   34.800     0.0     0.0     0.0     0.692  150.1  150.1     0.0    -0.0   48.1
-51.100   34.900     0.0     0.0    -0.0     0.692  -30.8   58.9     0.0    -0.0  139.8
-51.100   35.000     0.0     0.0     0.0     0.693   90.0   90.0     0.0     0.0   90.0
-51.100   35.100     0.0     0.0     0.0     0.693   71.6  127.2     0.0    -0.0   47.3
-51.100   35.200     0.0     0.0     0.0     0.694  121.7  121.7     0.0     0.0   45.3
-51.100   35.300     0.0     0.0     0.0     0.694  100.2  154.1     0.0    -0.0  224.4
-51.100   35.400    -0.0    -0.0    -0.0     0.695  150.2  108.7     0.0    -0.0  115.5
-51.100   35.500     0.0     0.0     0.0     0.695   90.0   90.0     0.0     0.0   90.0
-51.100   35.600    -0.0    -0.0    -0.0     0.696  107.4  107.4    -0.0    -0.0  108.7
-51.100   35.700    -0.0    -0.0     0.0     0.696   91.6  158.1     0.0    -0.0   48.4
-51.100   35.800     0.0     0.0     0.0     0.697  128.0  128.0     0.0    -0.0   64.6
-51.100   35.900     0.0     0.0     0.0     0.697  106.1  192.2     0.0    -0.0   48.3
-51.100   36.000     0.0     0.0     0.0     0.698   90.0   90.0     0.0     0.0   90.0
-51.100   36.100     0.0     0.0    -0.0     0.698  132.9   55.5     0.0     0.0  138.4
-51.100   36.200     0.0    -0.0     0.0     0.699  102.0   19.6     0.0    -0.0   67.0
-51.100   36.300     0.0    -0.0     0.0     0.699  104.2   38.7     0.0    -0.0   81.3
-51.100   36.400     0.0    -0.0    -0.0     0.700  137.9  137.9     0.0    -0.0  101.9
-51.100   36.500     0.0     0.0     0.0     0.700   90.0   90.0     0.0     0.0   90.0
-51.100   36.600    -0.0    -0.0     0.0     0.701   19.4   19.4    -0.0    -0.0   72.1
-51.100   36.700     0.0     0.0     0.0     0.701  104.5  187.4     0.0    -0.0   48.8
-51.100   36.800     0.0     0.0     0.0     0.702   89.1  175.0     0.0    -0.0  217.2
-51.100   36.900    -0.0    -0.0    -0.0     0.702    8.8    8.8    -0.0    -0.0   92.7
-51.100   37.000     0.0     0.0     0.0     0.703   90.0   90.0     0.0     0.0   90.0
-51.100   37.100     0.0    -0.0    -0.0     0.703  177.4  104.1     0.0    -0.0  109.8
-51.100   37.200     0.0     0.0     0.0     0.704  153.2  153.2     0.0     0.0   60.4
-51.100   37.300     0.0     0.0     0.0     0.704  128.3  128.3     0.0     0.0   55.8
-51.100   37.400    -0.0     0.0     0.0     0.705   48.0   48.0     0.0    -0.0  195.9
-51.100   37.500     0.0     0.0     0.0     0.705   90.0   90.0     0.0     0.0   90.0
-51.100   37.600    -0.0     0.0     0.0     0.706  175.9  175.9     0.0    -0.0  205.2
-51.100   37.700     0.0     0.0     0.0     0.706   92.5  145.5     0.0     0.0  223.1
-51.100   37.800     0.0    -0.0     0.0     0.707   83.5   40.9     0.0    -0.0   76.8
-51.100   37.900     0.0    -0.0    -0.0     0.707  145.8   59.5     0.0    -0.0  103.0
-51.100   38.000     0.0     0.0     0.0     0.707   90.0   90.0     0.0     0.0   90.0
-51.100   38.100    -0.0     0.0     0.0     0.708   73.0  111.5     0.0    -0.0  181.7
-51.100   38.200     0.0    -0.0     0.0     0.708   73.8  146.1     0.0    -0.0   68.0
-51.100   38.300    -0.0     0.0     0.0     0.709   40.2  -35.1     0.0    -0.0  183.7
-51.100   38.400    -0.0     0.0     0.0     0.709   90.0    0.0     0.0    -0.0  181.2
-51.100   38.500     0.0     0.0     0.0     0.710   90.0   90.0     0.0     0.0   90.0
-51.100   38.600     0.0    -0.0     0.0     0.710  126.8   49.6     0.0    -0.0   82.6
-51.100   38.700     0.0     0.0    -0.0     0.711   81.6   93.3     0.0     0.0  177.9
-51.100   38.800     0.0     0.0    -0.0     0.711  143.9   90.1     0.0    -0.0  137.5
-51.100   38.900     0.0     0.0    -0.0     0.712  -27.5   54.0     0.0    -0.0  101.6
-51.100   39.000     0.0     0.0     0.0     0.712   90.0   90.0     0.0     0.0   90.0
-51.100   39.100    -0.0     0.0    -0.0     0.713  181.5  134.4     0.0    -0.0  148.8
-51.100   39.200    -0.0     0.0     0.0     0.713   77.9   -8.1     0.0    -0.0  213.0
-51.100   39.300     0.0     0.0    -0.0     0.714   15.6   79.7     0.0     0.0  130.1
-51.100   39.400    -0.0     0.0     0.0     0.714   77.0  113.3     0.0    -0.0  188.7
-51.100   39.500     0.0     0.0     0.0     0.715   90.0   90.0     0.0     0.0   90.0
-51.100   39.600    -0.0     0.0     0.0     0.715   48.5  -40.8     0.0    -0.0  186.1
-51.100   39.700    -0.0    -0.0    -0.0     0.716  140.3   68.1     0.0    -0.0  122.7
-51.100   39.800    -0.0    -0.0    -0.0     0.716  -17.9   64.4    -0.0    -0.0  112.0
-51.100   39.900    -0.0    -0.0     0.0     0.717   10.4   10.4    -0.0    -0.0   59.1
-51.100   40.000     0.0     0.0     0.0     0.717   90.0   90.0     0.0     0.0   90.0
-51.100   40.100     0.0     0.0    -0.0     0.718   41.4  108.8     0.0    -0.0  125.6
-51.100   40.200    -0.0     0.0     0.0     0.718   86.0  161.3     0.0    -0.0  204.9
-51.100   40.300    -0.0    -0.0    -0.0     0.718  157.3   73.7    -0.0    -0.0  128.8
-51.100   40.400     0.0     0.0    -0.0     0.719  145.3  145.3     0.0     0.0  150.4
-51.100   40.500     0.0     0.0     0.0     0.719   90.0   90.0     0.0     0.0   90.0
-51.100   40.600     0.0     0.0     0.0     0.720   81.4   81.4     0.0     0.0  219.2
-51.100   40.700    -0.0     0.0     0.0     0.720   69.7  134.1     0.0    -0.0  197.3
-51.100   40.800     0.0    -0.0    -0.0     0.721   17.5   17.5     0.0    -0.0  105.5
-51.100   40.900     0.0     0.0     0.0     0.721  100.1  130.4     0.0    -0.0  217.6
-51.100   41.000     0.0     0.0     0.0     0.722   90.0   90.0     0.0     0.0   90.0
-51.100   41.100     0.0    -0.0    -0.0     0.722    9.8   96.1     0.0    -0.0  127.2
-51.100   41.200    -0.0    -0.0     0.0     0.723   44.9   44.9    -0.0    -0.0  193.7
-51.100   41.300    -0.0     0.0    -0.0     0.723  181.0   92.2     0.0    -0.0  146.9
-51.100   41.400    -0.0     0.0     0.0     0.724   17.1  -13.9     0.0    -0.0  181.4
-51.100   41.500     0.0     0.0     0.0     0.724   90.0   90.0     0.0     0.0   90.0
-51.100   41.600    -0.0     0.0    -0.0     0.725  152.3  152.3     0.0    -0.0  162.1
-51.100   41.700    -0.0     0.0    -0.0     0.725  192.0  137.2     0.0    -0.0  170.9
-51.100   41.800     0.0    -0.0    -0.0     0.726   16.7   91.4     0.0    -0.0  114.1
-51.100   41.900     0.0     0.0    -0.0     0.726   49.4   90.0     0.0     0.0  144.3
-51.100   42.000     0.0     0.0     0.0     0.726   90.0   90.0     0.0     0.0   90.0
-51.100   42.100     0.0    -0.0    -0.0     0.727  119.5  103.7     0.0    -0.0  104.8
-51.100   42.200    -0.0    -0.0     0.0     0.727   85.4   85.4    -0.0    -0.0   54.7
-51.100   42.300    -0.0     0.0    -0.0     0.728  214.9  137.7     0.0    -0.0  174.9
-51.100   42.400     0.0     0.0    -0.0     0.728  171.9  118.7     0.0    -0.0  133.9
-51.100   42.500     0.0     0.0     0.0     0.729   90.0   90.0     0.0     0.0   90.0
-51.100   42.600    -0.0    -0.0    -0.0     0.729  167.1   77.5     0.0    -0.0  130.2
-51.100   42.700     0.0    -0.0    -0.0     0.730  129.1   67.7     0.0    -0.0   99.5
-51.100   42.800    -0.0    -0.0    -0.0     0.730  146.2   85.3    -0.0    -0.0  106.4
-51.100   42.900     0.0     0.0    -0.0     0.731   31.7  120.6     0.0     0.0  152.3
-51.100   43.000     0.0     0.0     0.0     0.731   90.0   90.0     0.0     0.0   90.0
-51.100   43.100    -0.0    -0.0    -0.0     0.732    1.2   90.3     0.0    -0.0  141.4
-51.100   43.200     0.0     0.0     0.0     0.732  143.5  171.8     0.0    -0.0   45.3
-51.100   43.300     0.0    -0.0    -0.0     0.733  -16.5   66.3     0.0    -0.0  120.6
-51.100   43.400     0.0     0.0    -0.0     0.733   76.3   76.3     0.0    -0.0  164.2
-51.100   43.500     0.0     0.0     0.0     0.733   90.0   90.0     0.0     0.0   90.0
-51.100   43.600    -0.0    -0.0    -0.0     0.734  129.7  129.7    -0.0    -0.0  132.2
-51.100   43.700     0.0    -0.0    -0.0     0.734   10.3   10.3     0.0    -0.0   96.6
-51.100   43.800    -0.0    -0.0     0.0     0.735   77.4   -4.4     0.0    -0.0   49.3
-51.100   43.900     0.0     0.0     0.0     0.735  104.5   40.8     0.0    -0.0   50.9
-51.100   44.000     0.0     0.0     0.0     0.736   90.0   90.0     0.0     0.0   90.0
-51.100   44.100     0.0    -0.0    -0.0     0.736  128.3  128.3     0.0    -0.0  109.4
-51.100   44.200     0.0     0.0     0.0     0.737   92.8  164.9     0.0    -0.0  216.2
-51.100   44.300    -0.0    -0.0    -0.0     0.737  164.2   88.2     0.0    -0.0  128.4
-51.100   44.400     0.0     0.0    -0.0     0.738  152.2   68.4     0.0     0.0  147.8
-51.100   44.500     0.0     0.0     0.0     0.738   90.0   90.0     0.0     0.0   90.0
-51.100   44.600    -0.0     0.0     0.0     0.739   37.1  -24.6     0.0    -0.0  181.4
-51.100   44.700     0.0     0.0     0.0     0.739  113.2  176.5     0.0     0.0  218.6
-51.100   44.800    -0.0     0.0    -0.0     0.739  171.6   92.3     0.0    -0.0  139.5
-51.100   44.900     0.0     0.0    -0.0     0.740  153.5   76.1     0.0    -0.0  135.9
-51.100   45.000     0.0     0.0     0.0     0.740   90.0   90.0     0.0     0.0   90.0
-51.100   45.100    -0.0     0.0    -0.0     0.741  210.3  126.6     0.0    -0.0  169.1
-51.100   45.200     0.0     0.0     0.0     0.741   84.5  147.4     0.0    -0.0  211.6
-51.100   45.300    -0.0    -0.0     0.0     0.742  116.0  196.4    -0.0    -0.0   57.7
-51.100   45.400    -0.0     0.0     0.0     0.742   57.9  130.6     0.0    -0.0  188.6
-51.100   45.500     0.0     0.0     0.0     0.743   90.0   90.0     0.0     0.0   90.0
-51.100   45.600     0.0    -0.0     0.0     0.743  125.0  201.4     0.0    -0.0   65.5
-51.100   45.700    -0.0     0.0     0.0     0.744  105.2  105.2     0.0    -0.0  194.2
-51.100   45.800     0.0     0.0     0.0     0.744  119.9  200.7     0.0    -0.0   60.7
-51.100   45.900     0.0    -0.0     0.0     0.744   79.5   79.5     0.0    -0.0   83.2
-51.100   46.000     0.0     0.0     0.0     0.745   90.0   90.0     0.0     0.0   90.0
-51.100   46.100     0.0     0.0    -0.0     0.745  194.5  126.4     0.0    -0.0  133.1
-51.100   46.200    -0.0     0.0     0.0     0.746   93.7  145.2     0.0    -0.0  205.4
-51.100   46.300     0.0    -0.0     0.0     0.746   99.4   36.0     0.0    -0.0   61.4
-51.100   46.400    -0.0    -0.0    -0.0     0.747   30.6   97.2    -0.0    -0.0  138.9
-51.100   46.500     0.0     0.0     0.0     0.747   90.0   90.0     0.0     0.0   90.0
-51.100   46.600    -0.0    -0.0    -0.0     0.748   -3.4   40.9    -0.0    -0.0  123.5
-51.100   46.700     0.0     0.0     0.0     0.748  138.8  165.7     0.0    -0.0   59.0
-51.100   46.800    -0.0     0.0    -0.0     0.748  174.5  154.2     0.0    -0.0  161.4
-51.100   46.900    -0.0     0.0    -0.0     0.749  200.6  111.2     0.0    -0.0  158.9
-51.100   47.000     0.0     0.0     0.0     0.749   90.0   90.0     0.0     0.0   90.0
-51.100   47.100     0.0    -0.0     0.0     0.750   23.9   23.9     0.0    -0.0   80.4
-51.100   47.200    -0.0     0.0     0.0     0.750   71.9  149.1     0.0    -0.0  208.4
-51.100   47.300    -0.0     0.0    -0.0     0.751  190.4  105.7     0.0    -0.0  145.7
-51.100   47.400    -0.0    -0.0    -0.0     0.751  150.3   96.0    -0.0    -0.0  122.9
-51.100   47.500     0.0     0.0     0.0     0.752   90.0   90.0     0.0     0.0   90.0
-51.100   47.600     0.0     0.0    -0.0     0.752  149.8   91.0     0.0    -0.0  131.6
-51.100   47.700    -0.0     0.0     0.0     0.752   87.1   -0.6     0.0    -0.0  217.2
-51.100   47.800    -0.0     0.0     0.0     0.753    7.8    7.8     0.0    -0.0  182.7
-51.100   47.900     0.0     0.0    -0.0     0.753  215.1  125.9     0.0     0.0  163.2
-51.100   48.000     0.0     0.0     0.0     0.754   90.0   90.0     0.0     0.0   90.0
-51.100   48.100    -0.0     0.0     0.0     0.754  103.3   53.7     0.0    -0.0  195.0
-51.100   48.200    -0.0     0.0     0.0     0.755   66.1  145.7     0.0    -0.0  192.7
-51.100   48.300    -0.0    -0.0    -0.0     0.755  -10.6   76.5     0.0    -0.0  138.4
-51.100   48.400     0.0     0.0    -0.0     0.756  115.9   73.9     0.0     0.0  173.5
-51.100   48.500     0.0     0.0     0.0     0.756   90.0   90.0     0.0     0.0   90.0
-51.100   48.600     0.0    -0.0    -0.0     0.756  140.9   92.7     0.0    -0.0  108.9
-51.100   48.700    -0.0     0.0     0.0     0.757   69.6  158.6     0.0    -0.0  199.7
-51.100   48.800     0.0    -0.0    -0.0     0.757   13.8   95.8     0.0    -0.0   94.8
-51.100   48.900     0.0     0.0    -0.0     0.758  216.3  128.5     0.0    -0.0  104.1
-51.100   49.000     0.0     0.0     0.0     0.758   90.0   90.0     0.0     0.0   90.0
-51.100   49.100     0.0     0.0     0.0     0.759   43.1  -40.4     0.0     0.0  182.6
-51.100   49.200     0.0    -0.0     0.0     0.759   74.8   22.1     0.0    -0.0   60.1
-51.100   49.300     0.0    -0.0    -0.0     0.760  109.8  109.8     0.0    -0.0   92.0
-51.100   49.400    -0.0     0.0     0.0     0.760  131.2   45.8     0.0    -0.0  181.2
-51.100   49.500     0.0     0.0     0.0     0.760   90.0   90.0     0.0     0.0   90.0
-51.100   49.600    -0.0    -0.0     0.0     0.761   52.7   52.7    -0.0    -0.0   84.6
-51.100   49.700    -0.0     0.0     0.0     0.761  101.5  141.4     0.0    -0.0  201.2
-51.100   49.800    -0.0    -0.0    -0.0     0.762   -6.7   78.1     0.0    -0.0  129.5
-51.100   49.900    -0.0    -0.0    -0.0     0.762  114.6  114.6     0.0    -0.0  114.6
-51.100   50.000     0.0     0.0     0.0     0.763   90.0   90.0     0.0     0.0   90.0
-51.100   50.100     0.0     0.0     0.0     0.763   90.4   90.4     0.0     0.0  180.9
-51.100   50.200    -0.0     0.0     0.0     0.763   47.1  -22.9     0.0    -0.0  205.1
-51.100   50.300    -0.0     0.0     0.0     0.764   56.8   -4.8     0.0    -0.0  219.1
-51.100   50.400     0.0     0.0     0.0     0.764   95.6  175.7     0.0     0.0  212.0
-51.100   50.500     0.0     0.0     0.0     0.765   90.0   90.0     0.0     0.0   90.0
-51.100   50.600     0.0     0.0    -0.0     0.765   36.7   36.7     0.0    -0.0  120.1
-51.100   50.700    -0.0     0.0     0.0     0.766   81.2  142.2     0.0    -0.0  205.2
-51.100   50.800    -0.0    -0.0     0.0     0.766   46.8   46.8    -0.0    -0.0  191.2
-51.100   50.900     0.0     0.0     0.0     0.766   58.3  124.4     0.0     0.0  183.3
-51.100   51.000     0.0     0.0     0.0     0.767   90.0   90.0     0.0     0.0   90.0
-51.100   51.100    -0.0     0.0     0.0     0.767   98.6  134.7     0.0    -0.0  203.8
-51.100   51.200    -0.0     0.0     0.0     0.768   85.5  130.9     0.0    -0.0  196.7
-51.100   51.300     0.0     0.0    -0.0     0.768  168.3   87.7     0.0    -0.0  134.9
-51.100   51.400     0.0     0.0    -0.0     0.769  181.5   92.4     0.0    -0.0  140.8
-51.100   51.500     0.0     0.0     0.0     0.769   90.0   90.0     0.0     0.0   90.0
-51.100   51.600    -0.0     0.0    -0.0     0.769  136.9  111.6     0.0    -0.0  166.1
-51.100   51.700     0.0    -0.0     0.0     0.770  126.0   47.5     0.0    -0.0   87.9
-51.100   51.800     0.0    -0.0    -0.0     0.770   15.5   15.5     0.0    -0.0   92.8
-51.100   51.900    -0.0    -0.0     0.0     0.771   78.9   78.9    -0.0    -0.0   45.7
-51.100   52.000     0.0     0.0     0.0     0.771   90.0   90.0     0.0     0.0   90.0
-51.100   52.100     0.0    -0.0    -0.0     0.772   -6.4   82.0     0.0    -0.0  124.0
-51.100   52.200    -0.0     0.0    -0.0     0.772   68.4   68.4     0.0    -0.0  166.1
-51.100   52.300    -0.0    -0.0     0.0     0.772   69.1   69.1    -0.0    -0.0   56.2
-51.100   52.400     0.0     0.0    -0.0     0.773   47.1   66.8     0.0    -0.0  122.4
-51.100   52.500     0.0     0.0     0.0     0.773   90.0   90.0     0.0     0.0   90.0
-51.100   52.600     0.0    -0.0    -0.0     0.774    6.6   52.3     0.0    -0.0  110.6
-51.100   52.700     0.0    -0.0     0.0     0.774   63.9   27.0     0.0    -0.0   67.2
-51.100   52.800    -0.0    -0.0    -0.0     0.774  140.7   79.5     0.0    -0.0  123.1
-51.100   52.900    -0.0     0.0     0.0     0.775   61.9  -28.1     0.0    -0.0  201.5
-51.100   53.000     0.0     0.0     0.0     0.775   90.0   90.0     0.0     0.0   90.0
-51.100   53.100     0.0     0.0    -0.0     0.776  109.8  109.8     0.0    -0.0  156.1
-51.100   53.200     0.0     0.0     0.0     0.776  116.7  144.7     0.0    -0.0   56.5
-51.100   53.300    -0.0    -0.0    -0.0     0.777  128.1   79.8    -0.0    -0.0  112.5
-51.100   53.400    -0.0    -0.0    -0.0     0.777  200.9  121.5    -0.0    -0.0   94.1
-51.100   53.500     0.0     0.0     0.0     0.777   90.0   90.0     0.0     0.0   90.0
-51.100   53.600    -0.0    -0.0    -0.0     0.778  159.0   70.3    -0.0    -0.0  123.2
-51.100   53.700     0.0    -0.0     0.0     0.778  106.3  194.6     0.0    -0.0   50.7
-51.100   53.800    -0.0     0.0    -0.0     0.779  177.0  137.3     0.0    -0.0  156.4
-51.100   53.900     0.0    -0.0    -0.0     0.779   -4.0   48.6     0.0    -0.0  122.5
-51.100   54.000     0.0     0.0     0.0     0.779   90.0   90.0     0.0     0.0   90.0
-51.100   54.100    -0.0    -0.0     0.0     0.780  123.0   53.9     0.0    -0.0  185.8
-51.100   54.200     0.0     0.0    -0.0     0.780   31.5  104.1     0.0    -0.0  153.5
-51.100   54.300    -0.0    -0.0     0.0     0.781   96.0   22.2     0.0    -0.0  222.3
-51.100   54.400     0.0     0.0    -0.0     0.781  180.0  176.0     0.0     0.0  175.0
-51.100   54.500     0.0     0.0     0.0     0.782   90.0   90.0     0.0     0.0   90.0
-51.100   54.600    -0.0     0.0     0.0     0.782  107.2  107.2     0.0    -0.0  203.6
-51.100   54.700    -0.0     0.0    -0.0     0.782   60.0   60.0     0.0    -0.0  176.2
-51.100   54.800     0.0    -0.0     0.0     0.783  126.6   50.8     0.0    -0.0   88.7
-51.100   54.900     0.0     0.0    -0.0     0.783    0.0   84.3     0.0     0.0  166.9
-51.100   55.000     0.0     0.0     0.0     0.784   90.0   90.0     0.0     0.0   90.0
-51.100   55.100     0.0    -0.0    -0.0     0.784  157.7  157.7     0.0    -0.0  102.9
-51.100   55.200    -0.0     0.0     0.0     0.784   76.3  162.2     0.0    -0.0  211.0
-51.100   55.300     0.0     0.0     0.0     0.785  126.0  126.0     0.0     0.0  192.0
-51.100   55.400    -0.0     0.0     0.0     0.785  136.7  180.0     0.0    -0.0  198.0
-51.100   55.500     0.0     0.0     0.0     0.786   90.0   90.0     0.0     0.0   90.0
-51.000   22.000     0.0     0.0     0.0     0.657   90.0   90.0     0.0     0.0   90.0
-51.000   22.100     0.0     0.0     0.0     0.657   90.0   90.0     0.0     0.0   90.0
-51.000   22.200     0.0     0.0     0.0     0.658   90.0   90.0     0.0     0.0   90.0
-51.000   22.300     0.0     0.0     0.0     0.658   90.0   90.0     0.0     0.0   90.0
-51.000   22.400     0.0     0.0     0.0     0.659   90.0   90.0     0.0     0.0   90.0
-51.000   22.500     0.0     0.0     0.0     0.659   90.0   90.0     0.0     0.0   90.0
-51.000   22.600     0.0     0.0     0.0     0.659   90.0   90.0     0.0     0.0   90.0
-51.000   22.700     0.0     0.0     0.0     0.660   90.0   90.0     0.0     0.0   90.0
-51.000   22.800     0.0     0.0     0.0     0.660   90.0   90.0     0.0     0.0   90.0
-51.000   22.900     0.0     0.0     0.0     0.661   90.0   90.0     0.0     0.0   90.0
-51.000   23.000     0.0     0.0     0.0     0.661   90.0   90.0     0.0     0.0   90.0
-51.000   23.100     0.0     0.0     0.0     0.661   90.0   90.0     0.0     0.0   90.0
-51.000   23.200     0.0     0.0     0.0     0.662   90.0   90.0     0.0     0.0   90.0
-51.000   23.300     0.0     0.0     0.0     0.662   90.0   90.0     0.0     0.0   90.0
-51.000   23.400     0.0     0.0     0.0     0.662   90.0   90.0     0.0     0.0   90.0
-51.000   23.500     0.0     0.0     0.0     0.663   90.0   90.0     0.0     0.0   90.0
-51.000   23.600     0.0     0.0     0.0     0.663   90.0   90.0     0.0     0.0   90.0
-51.000   23.700     0.0     0.0     0.0     0.664   90.0   90.0     0.0     0.0   90.0
-51.000   23.800     0.0     0.0     0.0     0.664   90.0   90.0     0.0     0.0   90.0
-51.000   23.900     0.0     0.0     0.0     0.664   90.0   90.0     0.0     0.0   90.0
-51.000   24.000     0.0     0.0     0.0     0.665   90.0   90.0     0.0     0.0   90.0
-51.000   24.100     0.0     0.0     0.0     0.665   90.0   90.0     0.0     0.0   90.0
-51.000   24.200     0.0     0.0     0.0     0.666   90.0   90.0     0.0     0.0   90.0
-51.000   24.300     0.0     0.0     0.0     0.666   90.0   90.0     0.0     0.0   90.0
-51.000   24.400     0.0     0.0     0.0     0.666   90.0   90.0     0.0     0.0   90.0
-51.000   24.500     0.0     0.0     0.0     0.667   90.0   90.0     0.0     0.0   90.0
-51.000   24.600     0.0     0.0     0.0     0.667   90.0   90.0     0.0     0.0   90.0
-51.000   24.700     0.0     0.0     0.0     0.667   90.0   90.0     0.0     0.0   90.0
-51.000   24.800     0.0     0.0     0.0     0.668   90.0   90.0     0.0     0.0   90.0
-51.000   24.900     0.0     0.0     0.0     0.668   90.0   90.0     0.0     0.0   90.0
-51.000   25.000     0.0     0.0     0.0     0.669   90.0   90.0     0.0     0.0   90.0
-51.000   25.100     0.0     0.0     0.0     0.669   90.0   90.0     0.0     0.0   90.0
-51.000   25.200     0.0     0.0     0.0     0.669   90.0   90.0     0.0     0.0   90.0
-51.000   25.300     0.0     0.0     0.0     0.670   90.0   90.0     0.0     0.0   90.0
-51.000   25.400     0.0     0.0     0.0     0.670   90.0   90.0     0.0     0.0   90.0
-51.000   25.500     0.0     0.0     0.0     0.671   90.0   90.0     0.0     0.0   90.0
-51.000   25.600     0.0     0.0     0.0     0.671   90.0   90.0     0.0     0.0   90.0
-51.000   25.700     0.0     0.0     0.0     0.671   90.0   90.0     0.0     0.0   90.0
-51.000   25.800     0.0     0.0     0.0     0.672   90.0   90.0     0.0     0.0   90.0
-51.000   25.900     0.0     0.0     0.0     0.672   90.0   90.0     0.0     0.0   90.0
-51.000   26.000     0.0     0.0     0.0     0.672   90.0   90.0     0.0     0.0   90.0
-51.000   26.100     0.0     0.0     0.0     0.673   90.0   90.0     0.0     0.0   90.0
-51.000   26.200     0.0     0.0     0.0     0.673   90.0   90.0     0.0     0.0   90.0
-51.000   26.300     0.0     0.0     0.0     0.674   90.0   90.0     0.0     0.0   90.0
-51.000   26.400     0.0     0.0     0.0     0.674   90.0   90.0     0.0     0.0   90.0
-51.000   26.500     0.0     0.0     0.0     0.674   90.0   90.0     0.0     0.0   90.0
-51.000   26.600     0.0     0.0     0.0     0.675   90.0   90.0     0.0     0.0   90.0
-51.000   26.700     0.0     0.0     0.0     0.675   90.0   90.0     0.0     0.0   90.0
-51.000   26.800     0.0     0.0     0.0     0.676   90.0   90.0     0.0     0.0   90.0
-51.000   26.900     0.0     0.0     0.0     0.676   90.0   90.0     0.0     0.0   90.0
-51.000   27.000     0.0     0.0     0.0     0.676   90.0   90.0     0.0     0.0   90.0
-51.000   27.100     0.0     0.0     0.0     0.677   90.0   90.0     0.0     0.0   90.0
-51.000   27.200     0.0     0.0     0.0     0.677   90.0   90.0     0.0     0.0   90.0
-51.000   27.300     0.0     0.0     0.0     0.677   90.0   90.0     0.0     0.0   90.0
-51.000   27.400     0.0     0.0     0.0     0.678   90.0   90.0     0.0     0.0   90.0
-51.000   27.500     0.0     0.0     0.0     0.678   90.0   90.0     0.0     0.0   90.0
-51.000   27.600     1.4     2.0    -3.9     0.437   15.3   79.7     5.6    -2.2  137.5
-51.000   27.700     2.3     9.0    -8.5     0.127   30.1   81.5    14.8    -3.4  145.8
-51.000   27.800     2.9    21.2   -12.3    -0.171   44.1   82.5    27.3    -3.3  153.3
-51.000   27.900     3.0    37.0   -14.1    -0.376   57.6   82.6    42.1    -2.1  160.1
-51.000   28.000     2.7    53.6   -12.5    -0.407   73.6   80.1    56.5    -0.2  166.9
-51.000   28.100    -9.9    63.4   -21.8    -1.073   49.1  100.2    69.4   -15.9  164.7
-51.000   28.200   -18.8    61.7   -35.7    -2.011   35.9  102.5    75.3   -32.4  159.2
-51.000   28.300   -24.0    50.7   -49.1    -2.890   24.9  102.4    75.0   -48.3  153.6
-51.000   28.400   -25.4    36.0   -56.4    -3.383   16.6  101.9    69.6   -58.9  149.3
-51.000   28.500   -23.1    26.8   -52.5    -3.159   13.6  101.8    60.0   -56.3  147.7
-51.000   28.600   -23.6    26.1   -50.0    -2.957   13.9  102.6    57.1   -54.6  148.2
-51.000   28.700   -25.1    30.7   -42.8    -2.456   18.1  105.0    53.9   -48.3  151.5
-51.000   28.800   -27.6    41.3   -34.7    -1.864   26.4  108.4    55.8   -42.1  157.4
-51.000   28.900   -31.1    56.4   -29.4    -1.384   35.0  111.1    65.4   -40.0  163.0
-51.000   29.000   -35.5    72.3   -30.6    -1.223   38.8  111.6    80.4   -43.6  165.2
-51.000   29.100   -38.9    84.1   -27.8    -0.717   42.6  113.0    90.1   -44.9  167.8
-51.000   29.200   -42.2    91.6   -29.1    -0.337   43.1  113.4    97.6   -48.3  168.3
-51.000   29.300   -45.5    96.6   -33.3    -0.106   41.9  113.0   104.0   -53.0  167.4
-51.000   29.400   -48.8   101.2   -39.3    -0.048   40.2  112.2   110.8   -58.5  166.2
-51.000   29.500   -52.0   107.9   -45.9    -0.185   38.9  111.3   120.1   -64.2  165.1
-51.000   29.600   -71.1   122.3   -56.9    -0.761   36.4  113.2   137.8   -86.5  164.8
-51.000   29.700   -75.4   138.8   -61.6    -1.078   37.5  112.6   155.2   -91.8  165.1
-51.000   29.800   -65.2   146.6   -60.7    -1.118   39.8  110.3   162.8   -81.3  165.1
-51.000   29.900   -40.3   139.6   -55.0    -0.862   43.3  105.2   155.1   -55.8  164.3
-51.000   30.000    -0.9   116.6   -45.3    -0.291   51.8   90.6   132.1   -16.4  161.2
-51.000   30.100    16.7    82.9   -48.7    -0.605   46.0   78.2   108.7    -9.1  152.1
-51.000   30.200    25.6    48.7   -41.1    -0.567   38.2   67.5    79.8    -5.5  142.8
-51.000   30.300    25.9    21.5   -27.2    -0.277   27.7   57.7    51.0    -3.7  132.7
-51.000   30.400    17.3     5.0   -11.9     0.169   14.5   48.2    24.6    -2.3  121.4
-51.000   30.500     0.0     0.0     0.0     0.670   90.0   90.0     0.0     0.0   90.0
-51.000   30.600    -0.0     0.0    -0.0     0.670   23.1   23.1     0.0    -0.0  159.5
-51.000   30.700     0.0     0.0     0.0     0.671   95.2   39.8     0.0    -0.0   55.1
-51.000   30.800     0.0    -0.0    -0.0     0.671   69.3  108.6     0.0    -0.0   91.7
-51.000   30.900     0.0    -0.0    -0.0     0.672  180.0   90.0     0.0    -0.0   95.3
-51.000   31.000     0.0     0.0     0.0     0.672   90.0   90.0     0.0     0.0   90.0
-51.000   31.100     0.0     0.0     0.0     0.673   87.6  161.3     0.0    -0.0  210.8
-51.000   31.200     0.0    -0.0    -0.0     0.673  -33.9   39.0     0.0    -0.0   92.2
-51.000   31.300    -0.0    -0.0    -0.0     0.674  175.8  115.2     0.0    -0.0  148.9
-51.000   31.400     0.0    -0.0    -0.0     0.674  142.1   71.0     0.0    -0.0  114.1
-51.000   31.500     0.0     0.0     0.0     0.675   90.0   90.0     0.0     0.0   90.0
-51.000   31.600     0.0    -0.0    -0.0     0.675  138.7   85.8     0.0    -0.0  103.1
-51.000   31.700     0.0     0.0    -0.0     0.676   49.0  103.2    -0.0     0.0   90.0
-51.000   31.800    -0.0     0.0     0.0     0.676   78.9  -11.1     0.0    -0.0  187.1
-51.000   31.900     0.0    -0.0    -0.0     0.677  -17.8   24.3     0.0    -0.0   91.5
-51.000   32.000     0.0     0.0     0.0     0.677   90.0   90.0     0.0     0.0   90.0
-51.000   32.100    -0.0    -0.0     0.0     0.678   55.9   55.9    -0.0    -0.0   82.7
-51.000   32.200    -0.0     0.0     0.0     0.678   40.1  -36.8     0.0    -0.0  181.7
-51.000   32.300    -0.0    -0.0     0.0     0.679  102.8  175.4     0.0    -0.0   59.5
-51.000   32.400    -0.0     0.0     0.0     0.679   64.4  126.6     0.0    -0.0  191.1
-51.000   32.500     0.0     0.0     0.0     0.680   90.0   90.0     0.0     0.0   90.0
-51.000   32.600     0.0    -0.0    -0.0     0.680  -37.2   38.6     0.0    -0.0   91.1
-51.000   32.700     0.0    -0.0    -0.0     0.681   59.3   59.3     0.0    -0.0  118.0
-51.000   32.800     0.0    -0.0     0.0     0.681  153.2  168.4     0.0    -0.0   76.0
-51.000   32.900     0.0    -0.0     0.0     0.682  102.5   52.0     0.0    -0.0   84.8
-51.000   33.000     0.0     0.0     0.0     0.682   90.0   90.0     0.0     0.0   90.0
-51.000   33.100    -0.0    -0.0     0.0     0.683   37.7   37.7    -0.0    -0.0   78.8
-51.000   33.200    -0.0    -0.0    -0.0     0.683  105.6  105.6    -0.0    -0.0  110.6
-51.000   33.300    -0.0    -0.0    -0.0     0.684  134.2   53.0    -0.0    -0.0  105.0
-51.000   33.400     0.0    -0.0    -0.0     0.684  108.0   90.0     0.0    -0.0  102.5
-51.000   33.500     0.0     0.0     0.0     0.685   90.0   90.0     0.0     0.0   90.0
-51.000   33.600    -0.0    -0.0     0.0     0.685   76.5  128.7     0.0    -0.0  219.4
-51.000   33.700     0.0     0.0     0.0     0.686   91.6   91.6     0.0     0.0  183.7
-51.000   33.800     0.0    -0.0    -0.0     0.686  138.1  138.1     0.0    -0.0  100.9
-51.000   33.900    -0.0     0.0    -0.0     0.687   52.6  123.9     0.0    -0.0  177.6
-51.000   34.000     0.0     0.0     0.0     0.687   90.0   90.0     0.0     0.0   90.0
-51.000   34.100     0.0    -0.0    -0.0     0.688   68.5  109.5     0.0    -0.0   92.1
-51.000   34.200    -0.0    -0.0    -0.0     0.688  144.2  110.1     0.0    -0.0  135.1
-51.000   34.300    -0.0     0.0     0.0     0.689   63.4  136.7     0.0    -0.0  188.3
-51.000   34.400     0.0     0.0     0.0     0.689   73.9  117.8     0.0     0.0  186.0
-51.000   34.500     0.0     0.0     0.0     0.690   90.0   90.0     0.0     0.0   90.0
-51.000   34.600    -0.0    -0.0    -0.0     0.690  165.9  165.9    -0.0    -0.0   96.9
-51.000   34.700    -0.0    -0.0     0.0     0.691  153.5  167.9     0.0    -0.0  193.5
-51.000   34.800     0.0     0.0     0.0     0.691   68.9  142.5     0.0    -0.0  193.5
-51.000   34.900     0.0     0.0     0.0     0.692   58.5  -31.5     0.0    -0.0  216.6
-51.000   35.000     0.0     0.0     0.0     0.692   90.0   90.0     0.0     0.0   90.0
-51.000   35.100    -0.0    -0.0     0.0     0.693   65.0   65.0    -0.0    -0.0   67.8
-51.000   35.200    -0.0    -0.0     0.0     0.693   57.1   57.1    -0.0    -0.0   59.6
-51.000   35.300    -0.0    -0.0    -0.0     0.694  173.8  101.5     0.0    -0.0  137.2
-51.000   35.400    -0.0    -0.0    -0.0     0.694  102.2  102.2     0.0    -0.0  101.6
-51.000   35.500     0.0     0.0     0.0     0.695   90.0   90.0     0.0     0.0   90.0
-51.000   35.600     0.0     0.0    -0.0     0.695  157.2   68.6     0.0    -0.0  143.5
-51.000   35.700     0.0     0.0    -0.0     0.696  146.7   63.7     0.0     0.0  137.3
-51.000   35.800    -0.0     0.0    -0.0     0.696   80.4   80.4     0.0    -0.0  163.8
-51.000   35.900    -0.0    -0.0    -0.0     0.697  154.8   92.6     0.0    -0.0  120.9
-51.000   36.000     0.0     0.0     0.0     0.697   90.0   90.0     0.0     0.0   90.0
-51.000   36.100     0.0    -0.0    -0.0     0.698  139.8   85.6     0.0    -0.0  110.0
-51.000   36.200    -0.0     0.0    -0.0     0.698  179.4  143.8     0.0    -0.0  159.7
-51.000   36.300     0.0    -0.0     0.0     0.699   70.8   70.8     0.0    -0.0   75.9
-51.000   36.400    -0.0     0.0     0.0     0.699  109.7   52.8     0.0    -0.0  203.9
-51.000   36.500     0.0     0.0     0.0     0.700   90.0   90.0     0.0     0.0   90.0
-51.000   36.600    -0.0     0.0    -0.0     0.700   50.2   50.2     0.0    -0.0  144.4
-51.000   36.700    -0.0    -0.0     0.0     0.701  125.2  187.3     0.0    -0.0   57.3
-51.000   36.800    -0.0     0.0    -0.0     0.701   28.8   96.8     0.0    -0.0  150.2
-51.000   36.900     0.0    -0.0     0.0     0.702  128.7  206.6     0.0    -0.0   67.5
-51.000   37.000     0.0     0.0     0.0     0.702   90.0   90.0     0.0     0.0   90.0
-51.000   37.100     0.0     0.0    -0.0     0.703   72.5   72.5     0.0     0.0  159.3
-51.000   37.200    -0.0    -0.0    -0.0     0.703  132.9  132.9     0.0    -0.0  111.6
-51.000   37.300    -0.0     0.0    -0.0     0.703   51.5   51.5     0.0    -0.0  148.0
-51.000   37.400     0.0    -0.0     0.0     0.704   87.5   87.5     0.0    -0.0   88.0
-51.000   37.500     0.0     0.0     0.0     0.704   90.0   90.0     0.0     0.0   90.0
-51.000   37.600     0.0    -0.0     0.0     0.705  103.4  139.7     0.0    -0.0   52.8
-51.000   37.700    -0.0    -0.0    -0.0     0.705  153.6  106.9     0.0    -0.0  130.9
-51.000   37.800    -0.0    -0.0     0.0     0.706  167.1  167.1    -0.0    -0.0  195.5
-51.000   37.900     0.0    -0.0    -0.0     0.706  162.0  106.6     0.0    -0.0  125.5
-51.000   38.000     0.0     0.0     0.0     0.707   90.0   90.0     0.0     0.0   90.0
-51.000   38.100     0.0    -0.0    -0.0     0.707  124.1  124.1     0.0    -0.0  101.8
-51.000   38.200     0.0     0.0    -0.0     0.708  216.2  142.1     0.0     0.0  166.7
-51.000   38.300     0.0    -0.0     0.0     0.708   72.1   72.1     0.0    -0.0   67.5
-51.000   38.400    -0.0     0.0     0.0     0.709   78.1  152.2     0.0    -0.0  214.9
-51.000   38.500     0.0     0.0     0.0     0.709   90.0   90.0     0.0     0.0   90.0
-51.000   38.600    -0.0    -0.0    -0.0     0.710  131.5   71.2    -0.0    -0.0  104.6
-51.000   38.700     0.0    -0.0    -0.0     0.710    1.0    1.0     0.0    -0.0  109.3
-51.000   38.800    -0.0    -0.0     0.0     0.711  121.4   45.2    -0.0    -0.0   70.6
-51.000   38.900     0.0     0.0     0.0     0.711  142.0  142.0     0.0     0.0  186.4
-51.000   39.000     0.0     0.0     0.0     0.712   90.0   90.0     0.0     0.0   90.0
-51.000   39.100    -0.0    -0.0     0.0     0.712   91.9   91.9    -0.0    -0.0   89.5
-51.000   39.200     0.0    -0.0     0.0     0.713   90.0   17.5     0.0    -0.0   56.4
-51.000   39.300    -0.0    -0.0     0.0     0.713   90.0   90.0    -0.0    -0.0   90.0
-51.000   39.400     0.0    -0.0     0.0     0.714  125.7   54.1     0.0    -0.0   89.9
-51.000   39.500     0.0     0.0     0.0     0.714   90.0   90.0     0.0     0.0   90.0
-51.000   39.600     0.0    -0.0     0.0     0.715  125.0  208.3     0.0    -0.0   68.8
-51.000   39.700     0.0     0.0    -0.0     0.715   59.5   59.5     0.0     0.0  143.8
-51.000   39.800    -0.0     0.0    -0.0     0.716  158.3   96.1     0.0    -0.0  147.9
-51.000   39.900    -0.0     0.0    -0.0     0.716  100.8  100.8     0.0    -0.0  173.4
-51.000   40.000     0.0     0.0     0.0     0.716   90.0   90.0     0.0     0.0   90.0
-51.000   40.100    -0.0    -0.0    -0.0     0.717  195.4  134.0     0.0    -0.0  148.2
-51.000   40.200     0.0    -0.0    -0.0     0.717  143.4   80.3     0.0    -0.0  111.0
-51.000   40.300    -0.0     0.0    -0.0     0.718   45.0  110.7     0.0    -0.0  169.1
-51.000   40.400     0.0    -0.0    -0.0     0.718  110.9   78.7     0.0    -0.0   92.2
-51.000   40.500     0.0     0.0     0.0     0.719   90.0   90.0     0.0     0.0   90.0
-51.000   40.600     0.0     0.0     0.0     0.719   61.0  -23.7     0.0     0.0  202.9
-51.000   40.700    -0.0    -0.0     0.0     0.720   83.2   16.9     0.0    -0.0   49.0
-51.000   40.800    -0.0     0.0     0.0     0.720  140.6  190.2     0.0    -0.0  207.7
-51.000   40.900     0.0    -0.0    -0.0     0.721  167.8   78.8     0.0    -0.0  106.6
-51.000   41.000     0.0     0.0     0.0     0.721   90.0   90.0     0.0     0.0   90.0
-51.000   41.100    -0.0    -0.0    -0.0     0.722  147.3  147.3    -0.0    -0.0  141.2
-51.000   41.200     0.0     0.0    -0.0     0.722   33.6   90.3     0.0    -0.0  124.1
-51.000   41.300    -0.0    -0.0     0.0     0.723   85.8   85.8    -0.0    -0.0   87.3
-51.000   41.400     0.0    -0.0     0.0     0.723  103.0  187.4     0.0    -0.0   52.5
-51.000   41.500     0.0     0.0     0.0     0.724   90.0   90.0     0.0     0.0   90.0
-51.000   41.600     0.0     0.0     0.0     0.724  122.4  122.4     0.0     0.0  203.3
-51.000   41.700    -0.0    -0.0    -0.0     0.725  108.7   85.0    -0.0    -0.0  115.8
-51.000   41.800    -0.0    -0.0     0.0     0.725   63.1  145.2     0.0    -0.0   69.6
-51.000   41.900    -0.0     0.0     0.0     0.725   61.3  118.7     0.0    -0.0  180.0
-51.000   42.000     0.0     0.0     0.0     0.726   90.0   90.0     0.0     0.0   90.0
-51.000   42.100     0.0     0.0     0.0     0.726  117.0   36.4     0.0    -0.0  218.6
-51.000   42.200     0.0    -0.0    -0.0     0.727  141.7  141.7     0.0    -0.0  107.2
-51.000   42.300    -0.0    -0.0     0.0     0.727  100.5  169.0     0.0    -0.0  223.8
-51.000   42.400    -0.0    -0.0     0.0     0.728   80.1   80.1    -0.0    -0.0   80.1
-51.000   42.500     0.0     0.0     0.0     0.728   90.0   90.0     0.0     0.0   90.0
-51.000   42.600     0.0    -0.0    -0.0     0.729   -8.3   48.0     0.0    -0.0  116.2
-51.000   42.700    -0.0     0.0     0.0     0.729   93.3  178.4     0.0    -0.0  213.4
-51.000   42.800    -0.0     0.0    -0.0     0.730  212.3  123.2     0.0    -0.0  164.4
-51.000   42.900    -0.0     0.0    -0.0     0.730  106.2  106.2     0.0    -0.0  160.8
-51.000   43.000     0.0     0.0     0.0     0.731   90.0   90.0     0.0     0.0   90.0
-51.000   43.100    -0.0    -0.0    -0.0     0.731  169.4   82.6     0.0    -0.0  132.9
-51.000   43.200     0.0     0.0     0.0     0.732   86.4  132.2     0.0     0.0   60.5
-51.000   43.300     0.0     0.0     0.0     0.732  100.2  100.2     0.0     0.0   46.9
-51.000   43.400     0.0    -0.0    -0.0     0.732  128.0  128.0     0.0    -0.0   90.8
-51.000   43.500     0.0     0.0     0.0     0.733   90.0   90.0     0.0     0.0   90.0
-51.000   43.600    -0.0     0.0    -0.0     0.733  124.9   74.0     0.0    -0.0  160.5
-51.000   43.700     0.0    -0.0    -0.0     0.734   50.3  109.5     0.0    -0.0  113.0
-51.000   43.800     0.0     0.0    -0.0     0.734   68.2   95.6     0.0    -0.0  160.7
-51.000   43.900     0.0    -0.0    -0.0     0.735  117.2   90.0     0.0    -0.0  100.9
-51.000   44.000     0.0     0.0     0.0     0.735   90.0   90.0     0.0     0.0   90.0
-51.000   44.100     0.0     0.0     0.0     0.736   71.3  115.1     0.0     0.0  199.6
-51.000   44.200     0.0    -0.0     0.0     0.736   97.9   70.3     0.0    -0.0   82.1
-51.000   44.300     0.0     0.0     0.0     0.737   50.9  -34.1     0.0     0.0  221.9
-51.000   44.400     0.0    -0.0     0.0     0.737   81.7    7.6     0.0    -0.0   61.3
-51.000   44.500     0.0     0.0     0.0     0.738   90.0   90.0     0.0     0.0   90.0
-51.000   44.600     0.0     0.0     0.0     0.738   52.2   11.0     0.0    -0.0  220.8
-51.000   44.700    -0.0     0.0     0.0     0.738   59.1   -5.8     0.0    -0.0  195.4
-51.000   44.800    -0.0     0.0     0.0     0.739   97.7   97.7     0.0    -0.0  185.4
-51.000   44.900     0.0    -0.0     0.0     0.739   88.2   19.4     0.0    -0.0   63.6
-51.000   45.000     0.0     0.0     0.0     0.740   90.0   90.0     0.0     0.0   90.0
-51.000   45.100     0.0    -0.0    -0.0     0.740  -23.7   42.3     0.0    -0.0   94.4
-51.000   45.200    -0.0     0.0    -0.0     0.741  151.3   67.3     0.0    -0.0  138.1
-51.000   45.300     0.0     0.0     0.0     0.741  111.7  137.3     0.0     0.0  202.2
-51.000   45.400     0.0    -0.0    -0.0     0.742  -27.5   50.7     0.0    -0.0   98.0
-51.000   45.500     0.0     0.0     0.0     0.742   90.0   90.0     0.0     0.0   90.0
-51.000   45.600     0.0     0.0     0.0     0.743   80.3   11.4     0.0    -0.0  208.3
-51.000   45.700     0.0     0.0     0.0     0.743   56.7    2.1     0.0    -0.0  214.5
-51.000   45.800    -0.0     0.0    -0.0     0.743   78.1   78.1     0.0    -0.0  159.3
-51.000   45.900    -0.0     0.0     0.0     0.744   97.5   97.5     0.0    -0.0  188.3
-51.000   46.000     0.0     0.0     0.0     0.744   90.0   90.0     0.0     0.0   90.0
-51.000   46.100     0.0    -0.0     0.0     0.745   74.9  147.8     0.0    -0.0   47.6
-51.000   46.200     0.0    -0.0    -0.0     0.745   -4.2   65.8     0.0    -0.0  132.2
-51.000   46.300     0.0    -0.0    -0.0     0.746   18.1   94.1     0.0    -0.0  117.5
-51.000   46.400     0.0     0.0    -0.0     0.746  153.1   97.6     0.0    -0.0  130.0
-51.000   46.500     0.0     0.0     0.0     0.747   90.0   90.0     0.0     0.0   90.0
-51.000   46.600    -0.0    -0.0     0.0     0.747   66.0   66.0    -0.0    -0.0   87.2
-51.000   46.700    -0.0    -0.0     0.0     0.748   84.8   84.8    -0.0    -0.0   86.1
-51.000   46.800    -0.0     0.0    -0.0     0.748   61.1   61.1     0.0    -0.0  155.0
-51.000   46.900    -0.0    -0.0    -0.0     0.748  149.1   72.7    -0.0    -0.0  108.2
-51.000   47.000     0.0     0.0     0.0     0.749   90.0   90.0     0.0     0.0   90.0
-51.000   47.100     0.0     0.0     0.0     0.749  102.3  102.3     0.0     0.0  188.3
-51.000   47.200     0.0    -0.0     0.0     0.750  100.5   23.4     0.0    -0.0   53.0
-51.000   47.300     0.0     0.0    -0.0     0.750   67.6   67.6     0.0    -0.0   96.1
-51.000   47.400    -0.0     0.0     0.0     0.751  109.9   70.1     0.0    -0.0  180.0
-51.000   47.500     0.0     0.0     0.0     0.751   90.0   90.0     0.0     0.0   90.0
-51.000   47.600     0.0    -0.0     0.0     0.752   78.0   78.0     0.0    -0.0   64.0
-51.000   47.700     0.0    -0.0     0.0     0.752   86.5   86.5     0.0    -0.0   88.9
-51.000   47.800     0.0    -0.0    -0.0     0.752   -3.2   26.9     0.0    -0.0  103.5
-51.000   47.900     0.0    -0.0     0.0     0.753   90.0   90.0     0.0    -0.0   90.0
-51.000   48.000     0.0     0.0     0.0     0.753   90.0   90.0     0.0     0.0   90.0
-51.000   48.100     0.0    -0.0    -0.0     0.754  101.5   82.0     0.0    -0.0   91.1
-51.000   48.200     0.0     0.0     0.0     0.754   34.0   34.0     0.0    -0.0   48.5
-51.000   48.300    -0.0    -0.0    -0.0     0.755  189.4  159.1    -0.0    -0.0  166.7
-51.000   48.400     0.0     0.0    -0.0     0.755   44.5   44.5     0.0    -0.0  133.8
-51.000   48.500     0.0     0.0     0.0     0.756   90.0   90.0     0.0     0.0   90.0
-51.000   48.600     0.0    -0.0     0.0     0.756  105.3   29.2     0.0    -0.0   56.8
-51.000   48.700     0.0    -0.0     0.0     0.756  131.8  148.5     0.0    -0.0   61.2
-51.000   48.800    -0.0     0.0     0.0     0.757  105.6  105.6     0.0    -0.0  188.2
-51.000   48.900     0.0    -0.0     0.0     0.757   73.0   60.0     0.0    -0.0   55.9
-51.000   49.000     0.0     0.0     0.0     0.758   90.0   90.0     0.0     0.0   90.0
-51.000   49.100    -0.0     0.0     0.0     0.758  104.6  104.6     0.0    -0.0  198.4
-51.000   49.200     0.0     0.0     0.0     0.759   96.0  107.0     0.0     0.0   47.5
-51.000   49.300     0.0    -0.0     0.0     0.759   66.8   66.8     0.0    -0.0   75.6
-51.000   49.400     0.0     0.0    -0.0     0.759   48.1  127.7     0.0    -0.0  178.3
-51.000   49.500     0.0     0.0     0.0     0.760   90.0   90.0     0.0     0.0   90.0
-51.000   49.600     0.0    -0.0     0.0     0.760   44.2   44.2     0.0    -0.0   48.5
-51.000   49.700     0.0    -0.0    -0.0     0.761  127.4   72.2     0.0    -0.0  100.5
-51.000   49.800     0.0     0.0     0.0     0.761   88.8  106.1     0.0     0.0   69.2
-51.000   49.900    -0.0     0.0     0.0     0.762  110.9  159.1     0.0    -0.0  215.8
-51.000   50.000     0.0     0.0     0.0     0.762   90.0   90.0     0.0     0.0   90.0
-51.000   50.100    -0.0    -0.0     0.0     0.762   16.6  -11.7    -0.0    -0.0   78.9
-51.000   50.200     0.0     0.0     0.0     0.763   83.5  119.5     0.0     0.0  201.3
-51.000   50.300    -0.0     0.0    -0.0     0.763   45.0  109.3     0.0    -0.0  147.8
-51.000   50.400     0.0     0.0    -0.0     0.764  217.8  127.8     0.0    -0.0  169.4
-51.000   50.500     0.0     0.0     0.0     0.764   90.0   90.0     0.0     0.0   90.0
-51.000   50.600    -0.0     0.0     0.0     0.765    8.0    8.0     0.0    -0.0  183.4
-51.000   50.700     0.0    -0.0    -0.0     0.765  149.9  116.1     0.0    -0.0  106.9
-51.000   50.800     0.0    -0.0     0.0     0.766  117.6  189.0     0.0    -0.0   63.3
-51.000   50.900     0.0    -0.0    -0.0     0.766  119.5  119.5     0.0    -0.0  114.8
-51.000   51.000     0.0     0.0     0.0     0.766   90.0   90.0     0.0     0.0   90.0
-51.000   51.100     0.0     0.0     0.0     0.767  129.0   39.0     0.0     0.0  191.2
-51.000   51.200     0.0    -0.0     0.0     0.767   81.4   81.4     0.0    -0.0   79.4
-51.000   51.300    -0.0     0.0     0.0     0.768  100.1  100.1     0.0    -0.0  191.6
-51.000   51.400     0.0     0.0    -0.0     0.768   22.8   22.8     0.0     0.0  170.5
-51.000   51.500     0.0     0.0     0.0     0.769   90.0   90.0     0.0     0.0   90.0
-51.000   51.600     0.0     0.0     0.0     0.769  130.9  209.3     0.0     0.0  214.0
-51.000   51.700    -0.0    -0.0     0.0     0.769   89.6   24.0     0.0    -0.0   53.6
-51.000   51.800     0.0     0.0    -0.0     0.770   48.2  114.2     0.0    -0.0  160.8
-51.000   51.900     0.0    -0.0    -0.0     0.770  141.5   51.5     0.0    -0.0   96.5
-51.000   52.000     0.0     0.0     0.0     0.771   90.0   90.0     0.0     0.0   90.0
-51.000   52.100     0.0    -0.0    -0.0     0.771   -1.6   61.6     0.0    -0.0  115.4
-51.000   52.200    -0.0    -0.0     0.0     0.771   61.5   61.5     0.0    -0.0   61.2
-51.000   52.300     0.0     0.0    -0.0     0.772   21.5   21.5     0.0     0.0  156.3
-51.000   52.400     0.0    -0.0     0.0     0.772   81.1   81.1     0.0    -0.0   81.7
-51.000   52.500     0.0     0.0     0.0     0.773   90.0   90.0     0.0     0.0   90.0
-51.000   52.600     0.0     0.0    -0.0     0.773  148.4   85.1     0.0    -0.0  149.3
-51.000   52.700     0.0     0.0     0.0     0.774  137.6  137.6     0.0     0.0  197.8
-51.000   52.800     0.0    -0.0    -0.0     0.774  200.5  128.2     0.0    -0.0  105.0
-51.000   52.900     0.0    -0.0    -0.0     0.774   34.6  123.0     0.0    -0.0   96.5
-51.000   53.000     0.0     0.0     0.0     0.775   90.0   90.0     0.0     0.0   90.0
-51.000   53.100    -0.0     0.0     0.0     0.775  120.5  188.7     0.0    -0.0  189.3
-51.000   53.200     0.0     0.0    -0.0     0.776  125.2   91.2     0.0     0.0  156.2
-51.000   53.300     0.0     0.0     0.0     0.776  124.8  189.4     0.0     0.0   62.4
-51.000   53.400    -0.0    -0.0     0.0     0.777   50.5  -26.9     0.0    -0.0  210.7
-51.000   53.500     0.0     0.0     0.0     0.777   90.0   90.0     0.0     0.0   90.0
-51.000   53.600    -0.0     0.0     0.0     0.777  123.3  123.3     0.0    -0.0  202.6
-51.000   53.700     0.0     0.0     0.0     0.778   98.4   98.4     0.0     0.0  190.8
-51.000   53.800    -0.0    -0.0     0.0     0.778   73.1  162.5     0.0    -0.0  221.4
-51.000   53.900     0.0    -0.0    -0.0     0.779  -15.1   74.2     0.0    -0.0  110.7
-51.000   54.000     0.0     0.0     0.0     0.779   90.0   90.0     0.0     0.0   90.0
-51.000   54.100     0.0     0.0     0.0     0.779   72.8  135.0     0.0     0.0  217.1
-51.000   54.200    -0.0    -0.0     0.0     0.780   93.5  126.8     0.0    -0.0   90.0
-51.000   54.300    -0.0     0.0    -0.0     0.780  137.5   97.9     0.0    -0.0  137.3
-51.000   54.400     0.0     0.0     0.0     0.781  119.9  119.9     0.0    -0.0  207.5
-51.000   54.500     0.0     0.0     0.0     0.781   90.0   90.0     0.0     0.0   90.0
-51.000   54.600    -0.0    -0.0    -0.0     0.781    6.1    6.1    -0.0    -0.0   92.7
-51.000   54.700     0.0    -0.0    -0.0     0.782  157.2  102.6     0.0    -0.0  113.7
-51.000   54.800     0.0     0.0    -0.0     0.782   20.5   20.5     0.0    -0.0  148.6
-51.000   54.900     0.0     0.0     0.0     0.783   84.9   35.3     0.0    -0.0  211.7
-51.000   55.000     0.0     0.0     0.0     0.783   90.0   90.0     0.0     0.0   90.0
-51.000   55.100     0.0     0.0     0.0     0.784  109.4  165.7     0.0    -0.0  222.3
-51.000   55.200    -0.0    -0.0    -0.0     0.784  138.1  138.1    -0.0    -0.0  128.5
-51.000   55.300     0.0     0.0    -0.0     0.784   55.2   64.3     0.0     0.0  144.8
-51.000   55.400     0.0    -0.0    -0.0     0.785  -27.2   58.4     0.0    -0.0  126.6
-51.000   55.500     0.0     0.0     0.0     0.785   90.0   90.0     0.0     0.0   90.0
-50.900   22.000     0.0     0.0     0.0     0.656   90.0   90.0     0.0     0.0   90.0
-50.900   22.100     0.0     0.0     0.0     0.657   90.0   90.0     0.0     0.0   90.0
-50.900   22.200     0.0     0.0     0.0     0.657   90.0   90.0     0.0     0.0   90.0
-50.900   22.300     0.0     0.0     0.0     0.657   90.0   90.0     0.0     0.0   90.0
-50.900   22.400     0.0     0.0     0.0     0.658   90.0   90.0     0.0     0.0   90.0
-50.900   22.500     0.0     0.0     0.0     0.658   90.0   90.0     0.0     0.0   90.0
-50.900   22.600     0.0     0.0     0.0     0.659   90.0   90.0     0.0     0.0   90.0
-50.900   22.700     0.0     0.0     0.0     0.659   90.0   90.0     0.0     0.0   90.0
-50.900   22.800     0.0     0.0     0.0     0.659   90.0   90.0     0.0     0.0   90.0
-50.900   22.900     0.0     0.0     0.0     0.660   90.0   90.0     0.0     0.0   90.0
-50.900   23.000     0.0     0.0     0.0     0.660   90.0   90.0     0.0     0.0   90.0
-50.900   23.100     0.0     0.0     0.0     0.661   90.0   90.0     0.0     0.0   90.0
-50.900   23.200     0.0     0.0     0.0     0.661   90.0   90.0     0.0     0.0   90.0
-50.900   23.300     0.0     0.0     0.0     0.661   90.0   90.0     0.0     0.0   90.0
-50.900   23.400     0.0     0.0     0.0     0.662   90.0   90.0     0.0     0.0   90.0
-50.900   23.500     0.0     0.0     0.0     0.662   90.0   90.0     0.0     0.0   90.0
-50.900   23.600     0.0     0.0     0.0     0.663   90.0   90.0     0.0     0.0   90.0
-50.900   23.700     0.0     0.0     0.0     0.663   90.0   90.0     0.0     0.0   90.0
-50.900   23.800     0.0     0.0     0.0     0.663   90.0   90.0     0.0     0.0   90.0
-50.900   23.900     0.0     0.0     0.0     0.664   90.0   90.0     0.0     0.0   90.0
-50.900   24.000     0.0     0.0     0.0     0.664   90.0   90.0     0.0     0.0   90.0
-50.900   24.100     0.0     0.0     0.0     0.664   90.0   90.0     0.0     0.0   90.0
-50.900   24.200     0.0     0.0     0.0     0.665   90.0   90.0     0.0     0.0   90.0
-50.900   24.300     0.0     0.0     0.0     0.665   90.0   90.0     0.0     0.0   90.0
-50.900   24.400     0.0     0.0     0.0     0.666   90.0   90.0     0.0     0.0   90.0
-50.900   24.500     0.0     0.0     0.0     0.666   90.0   90.0     0.0     0.0   90.0
-50.900   24.600     0.0     0.0     0.0     0.666   90.0   90.0     0.0     0.0   90.0
-50.900   24.700     0.0     0.0     0.0     0.667   90.0   90.0     0.0     0.0   90.0
-50.900   24.800     0.0     0.0     0.0     0.667   90.0   90.0     0.0     0.0   90.0
-50.900   24.900     0.0     0.0     0.0     0.668   90.0   90.0     0.0     0.0   90.0
-50.900   25.000     0.0     0.0     0.0     0.668   90.0   90.0     0.0     0.0   90.0
-50.900   25.100     0.0     0.0     0.0     0.668   90.0   90.0     0.0     0.0   90.0
-50.900   25.200     0.0     0.0     0.0     0.669   90.0   90.0     0.0     0.0   90.0
-50.900   25.300     0.0     0.0     0.0     0.669   90.0   90.0     0.0     0.0   90.0
-50.900   25.400     0.0     0.0     0.0     0.669   90.0   90.0     0.0     0.0   90.0
-50.900   25.500     0.0     0.0     0.0     0.670   90.0   90.0     0.0     0.0   90.0
-50.900   25.600     0.0     0.0     0.0     0.670   90.0   90.0     0.0     0.0   90.0
-50.900   25.700     0.0     0.0     0.0     0.671   90.0   90.0     0.0     0.0   90.0
-50.900   25.800     0.0     0.0     0.0     0.671   90.0   90.0     0.0     0.0   90.0
-50.900   25.900     0.0     0.0     0.0     0.671   90.0   90.0     0.0     0.0   90.0
-50.900   26.000     0.0     0.0     0.0     0.672   90.0   90.0     0.0     0.0   90.0
-50.900   26.100     0.0     0.0     0.0     0.672   90.0   90.0     0.0     0.0   90.0
-50.900   26.200     0.0     0.0     0.0     0.673   90.0   90.0     0.0     0.0   90.0
-50.900   26.300     0.0     0.0     0.0     0.673   90.0   90.0     0.0     0.0   90.0
-50.900   26.400     0.0     0.0     0.0     0.673   90.0   90.0     0.0     0.0   90.0
-50.900   26.500     0.0     0.0     0.0     0.674   90.0   90.0     0.0     0.0   90.0
-50.900   26.600     0.0     0.0     0.0     0.674   90.0   90.0     0.0     0.0   90.0
-50.900   26.700     0.0     0.0     0.0     0.674   90.0   90.0     0.0     0.0   90.0
-50.900   26.800     0.0     0.0     0.0     0.675   90.0   90.0     0.0     0.0   90.0
-50.900   26.900     0.0     0.0     0.0     0.675   90.0   90.0     0.0     0.0   90.0
-50.900   27.000     0.0     0.0     0.0     0.676   90.0   90.0     0.0     0.0   90.0
-50.900   27.100     0.0     0.0     0.0     0.676   90.0   90.0     0.0     0.0   90.0
-50.900   27.200     0.0     0.0     0.0     0.676   90.0   90.0     0.0     0.0   90.0
-50.900   27.300     0.0     0.0     0.0     0.677   90.0   90.0     0.0     0.0   90.0
-50.900   27.400     0.0     0.0     0.0     0.677   90.0   90.0     0.0     0.0   90.0
-50.900   27.500     0.0     0.0     0.0     0.678   90.0   90.0     0.0     0.0   90.0
-50.900   27.600     1.0     1.3    -1.4     0.623   31.4   63.6     2.5    -0.2  137.5
-50.900   27.700     1.8     5.7    -3.4     0.573   53.3   66.6     7.6    -0.1  149.9
-50.900   27.800     2.4    13.4    -5.5     0.543   67.6   67.6    15.7     0.1  157.6
-50.900   27.900     2.7    23.7    -7.3     0.549   72.7   72.7    26.0     0.4  162.7
-50.900   28.000     2.7    35.0    -8.3     0.605   76.5   76.5    37.0     0.7  166.5
-50.900   28.100    -4.9    42.7   -25.7    -0.462   37.7   95.0    54.0   -16.1  156.4
-50.900   28.200   -11.5    44.1   -45.3    -1.888   24.7   96.9    69.4   -36.9  150.8
-50.900   28.300   -17.3    40.7   -60.7    -3.150   17.8   97.8    79.0   -55.6  147.8
-50.900   28.400   -22.3    35.7   -66.0    -3.722   14.5   99.2    78.8   -65.4  146.9
-50.900   28.500   -26.6    33.8   -54.9    -3.082   16.0  102.7    66.3   -59.1  149.4
-50.900   28.600   -32.0    36.5   -52.4    -2.549   17.6  105.6    64.9   -60.4  151.6
-50.900   28.700   -36.5    42.3   -46.2    -1.548   21.6  108.9    63.6   -57.9  155.2
-50.900   28.800   -40.1    51.1   -40.1    -0.440   26.9  111.7    66.2   -55.3  159.3
-50.900   28.900   -42.8    61.9   -37.9     0.412   31.3  112.8    74.2   -55.1  162.1
-50.900   29.000   -44.5    72.7   -43.0     0.648   32.4  111.3    86.8   -58.6  161.9
-50.900   29.100   -49.8    80.1   -44.5     0.940   33.3  112.2    93.9   -63.6  162.8
-50.900   29.200   -53.0    84.0   -47.1     1.116   33.1  112.4    98.6   -67.6  162.8
-50.900   29.300   -54.1    86.5   -49.8     1.175   32.8  111.9   102.4   -69.9  162.3
-50.900   29.400   -53.0    89.4   -51.9     1.116   32.9  111.0   106.3   -69.9  161.9
-50.900   29.500   -49.8    94.4   -52.6     0.939   34.2  109.7   111.5   -67.0  161.9
-50.900   29.600   -60.3   106.7   -51.0     0.533   36.1  112.4   121.1   -74.7  164.3
-50.900   29.700   -60.9   122.0   -51.8    -0.317   38.7  111.8   135.7   -74.6  165.2
-50.900   29.800   -51.6   130.6   -53.7    -1.287   40.7  108.8   145.2   -66.2  164.7
-50.900   29.900   -32.3   126.6   -55.4    -2.056   42.1  103.0   144.0   -49.7  162.6
-50.900   30.000    -3.0   108.3   -55.7    -2.301   43.5   91.5   131.4   -26.1  157.5
-50.900   30.100    21.2    78.6   -65.4    -2.827   34.0   79.7   121.3   -21.5  146.8
-50.900   30.200    33.7    46.7   -58.2    -2.464   24.9   71.5    98.8   -18.3  138.2
-50.900   30.300    34.4    20.7   -40.6    -1.543   16.2   64.3    68.8   -13.7  130.2
-50.900   30.400    23.1     4.9   -19.1    -0.389    7.9   56.5    35.2    -7.2  122.2
-50.900   30.500     0.0     0.0     0.0     0.669   90.0   90.0     0.0     0.0   90.0
-50.900   30.600     0.0     0.0     0.0     0.670   94.8  178.4     0.0    -0.0  222.2
-50.900   30.700    -0.0     0.0    -0.0     0.670   22.7   48.7     0.0    -0.0  155.5
-50.900   30.800    -0.0    -0.0    -0.0     0.671   44.4  103.0    -0.0    -0.0  137.0
-50.900   30.900     0.0     0.0    -0.0     0.671   72.8   72.8     0.0    -0.0  118.2
-50.900   31.000     0.0     0.0     0.0     0.672   90.0   90.0     0.0     0.0   90.0
-50.900   31.100     0.0    -0.0    -0.0     0.672  132.2   51.1     0.0    -0.0   91.9
-50.900   31.200    -0.0    -0.0     0.0     0.673   38.8   -1.9    -0.0    -0.0  220.5
-50.900   31.300     0.0     0.0    -0.0     0.673  197.7  112.5     0.0     0.0  145.7
-50.900   31.400     0.0     0.0     0.0     0.674   81.0  134.0     0.0    -0.0   51.6
-50.900   31.500     0.0     0.0     0.0     0.674   90.0   90.0     0.0     0.0   90.0
-50.900   31.600     0.0    -0.0    -0.0     0.675  138.4  138.4     0.0    -0.0  122.8
-50.900   31.700    -0.0    -0.0    -0.0     0.675  167.8  107.7    -0.0    -0.0  144.9
-50.900   31.800     0.0    -0.0    -0.0     0.676  134.5  120.2     0.0    -0.0  114.9
-50.900   31.900     0.0     0.0     0.0     0.676   92.7   92.7     0.0     0.0  186.9
-50.900   32.000     0.0     0.0     0.0     0.677   90.0   90.0     0.0     0.0   90.0
-50.900   32.100     0.0     0.0     0.0     0.677   49.8  130.7     0.0     0.0  180.3
-50.900   32.200    -0.0     0.0    -0.0     0.678   48.3   88.9     0.0    -0.0  159.2
-50.900   32.300    -0.0    -0.0    -0.0     0.678  139.1  108.3    -0.0    -0.0  145.2
-50.900   32.400     0.0     0.0    -0.0     0.679   80.4   80.4     0.0     0.0  164.5
-50.900   32.500     0.0     0.0     0.0     0.679   90.0   90.0     0.0     0.0   90.0
-50.900   32.600     0.0    -0.0     0.0     0.680  103.7  171.0     0.0    -0.0   63.6
-50.900   32.700    -0.0     0.0     0.0     0.680   92.3   19.4     0.0    -0.0  206.3
-50.900   32.800     0.0    -0.0    -0.0     0.681  132.9   80.7     0.0    -0.0  104.6
-50.900   32.900     0.0     0.0    -0.0     0.681   29.9  105.4     0.0    -0.0  131.6
-50.900   33.000     0.0     0.0     0.0     0.682   90.0   90.0     0.0     0.0   90.0
-50.900   33.100    -0.0     0.0    -0.0     0.682  -12.1   73.3     0.0    -0.0  154.1
-50.900   33.200     0.0    -0.0    -0.0     0.683  176.3  176.3     0.0    -0.0   95.4
-50.900   33.300     0.0    -0.0    -0.0     0.683  141.9  109.1     0.0    -0.0  111.6
-50.900   33.400     0.0     0.0     0.0     0.684   73.9  150.2     0.0    -0.0  210.2
-50.900   33.500     0.0     0.0     0.0     0.684   90.0   90.0     0.0     0.0   90.0
-50.900   33.600     0.0     0.0     0.0     0.685  139.5  139.5     0.0    -0.0  208.6
-50.900   33.700     0.0     0.0    -0.0     0.685   30.1   90.8     0.0     0.0  158.5
-50.900   33.800     0.0    -0.0     0.0     0.686   48.2  133.6     0.0    -0.0   88.6
-50.900   33.900    -0.0    -0.0    -0.0     0.686   22.8   91.4     0.0    -0.0  145.9
-50.900   34.000     0.0     0.0     0.0     0.687   90.0   90.0     0.0     0.0   90.0
-50.900   34.100     0.0    -0.0    -0.0     0.687   38.8  116.7     0.0    -0.0  108.9
-50.900   34.200     0.0    -0.0    -0.0     0.688    1.4    1.4     0.0    -0.0   92.9
-50.900   34.300     0.0     0.0     0.0     0.688   45.0   45.0     0.0    -0.0  183.6
-50.900   34.400    -0.0    -0.0     0.0     0.689   72.8   72.8    -0.0    -0.0  220.3
-50.900   34.500     0.0     0.0     0.0     0.689   90.0   90.0     0.0     0.0   90.0
-50.900   34.600    -0.0    -0.0     0.0     0.690   41.0   41.0    -0.0    -0.0  200.8
-50.900   34.700     0.0    -0.0     0.0     0.690   70.0   20.0     0.0    -0.0   78.4
-50.900   34.800     0.0    -0.0    -0.0     0.691  135.0  135.0     0.0    -0.0  128.3
-50.900   34.900     0.0     0.0     0.0     0.691  100.2  100.2     0.0     0.0  196.8
-50.900   35.000     0.0     0.0     0.0     0.692   90.0   90.0     0.0     0.0   90.0
-50.900   35.100     0.0    -0.0     0.0     0.692  142.0  142.0     0.0    -0.0   75.2
-50.900   35.200     0.0     0.0    -0.0     0.693    0.0    5.7     0.0     0.0   95.6
-50.900   35.300     0.0     0.0    -0.0     0.693   44.8  101.6     0.0     0.0  149.5
-50.900   35.400     0.0     0.0    -0.0     0.694    9.3   78.6     0.0    -0.0  144.7
-50.900   35.500     0.0     0.0     0.0     0.694   90.0   90.0     0.0     0.0   90.0
-50.900   35.600     0.0    -0.0     0.0     0.695   77.1    7.8     0.0    -0.0   63.1
-50.900   35.700     0.0     0.0     0.0     0.695   95.4   95.4     0.0    -0.0  183.9
-50.900   35.800     0.0     0.0    -0.0     0.696  206.7  140.8    -0.0     0.0   90.0
-50.900   35.900    -0.0    -0.0     0.0     0.696   78.9  151.7     0.0    -0.0   45.8
-50.900   36.000     0.0     0.0     0.0     0.697   90.0   90.0     0.0     0.0   90.0
-50.900   36.100     0.0     0.0    -0.0     0.697   32.4  109.6     0.0    -0.0  146.7
-50.900   36.200    -0.0    -0.0    -0.0     0.697  184.2  126.3     0.0    -0.0  130.8
-50.900   36.300     0.0     0.0    -0.0     0.698  164.1   84.3     0.0    -0.0  131.6
-50.900   36.400     0.0     0.0     0.0     0.698   91.8   91.8     0.0     0.0  195.5
-50.900   36.500     0.0     0.0     0.0     0.699   90.0   90.0     0.0     0.0   90.0
-50.900   36.600     0.0    -0.0     0.0     0.699  128.1  216.8     0.0    -0.0   79.9
-50.900   36.700     0.0    -0.0    -0.0     0.700   99.0   99.0     0.0    -0.0   95.0
-50.900   36.800     0.0    -0.0    -0.0     0.700  -15.2   66.0     0.0    -0.0  125.6
-50.900   36.900    -0.0     0.0    -0.0     0.701   55.6   85.2     0.0    -0.0  167.7
-50.900   37.000     0.0     0.0     0.0     0.701   90.0   90.0     0.0     0.0   90.0
-50.900   37.100     0.0     0.0     0.0     0.702  178.9  178.9     0.0    -0.0  180.1
-50.900   37.200    -0.0     0.0    -0.0     0.702   20.3  100.9     0.0    -0.0  153.3
-50.900   37.300    -0.0     0.0    -0.0     0.703  177.0  177.0     0.0    -0.0  177.8
-50.900   37.400     0.0    -0.0    -0.0     0.703  137.4   63.6     0.0    -0.0  121.3
-50.900   37.500     0.0     0.0     0.0     0.704   90.0   90.0     0.0     0.0   90.0
-50.900   37.600    -0.0    -0.0    -0.0     0.704  171.7  171.7    -0.0    -0.0  164.5
-50.900   37.700     0.0     0.0    -0.0     0.705   53.1   53.1     0.0    -0.0  132.6
-50.900   37.800     0.0     0.0    -0.0     0.705   50.7  110.3     0.0     0.0  162.7
-50.900   37.900    -0.0     0.0     0.0     0.706   59.6  136.3     0.0    -0.0  188.3
-50.900   38.000     0.0     0.0     0.0     0.706   90.0   90.0     0.0     0.0   90.0
-50.900   38.100     0.0     0.0    -0.0     0.707   -4.9   23.0     0.0     0.0  123.2
-50.900   38.200     0.0    -0.0    -0.0     0.707  -11.2   47.6     0.0    -0.0  118.9
-50.900   38.300     0.0     0.0     0.0     0.708   90.0   90.0     0.0     0.0   90.0
-50.900   38.400    -0.0     0.0    -0.0     0.708  187.2  165.2     0.0    -0.0  178.3
-50.900   38.500     0.0     0.0     0.0     0.709   90.0   90.0     0.0     0.0   90.0
-50.900   38.600     0.0     0.0     0.0     0.709  124.9  173.0     0.0    -0.0  219.1
-50.900   38.700     0.0     0.0    -0.0     0.710   33.3  103.6     0.0    -0.0  146.2
-50.900   38.800    -0.0    -0.0    -0.0     0.710   94.7   94.7    -0.0    -0.0  173.0
-50.900   38.900     0.0    -0.0     0.0     0.711  105.5   15.5     0.0    -0.0   54.6
-50.900   39.000     0.0     0.0     0.0     0.711   90.0   90.0     0.0     0.0   90.0
-50.900   39.100     0.0    -0.0    -0.0     0.712   91.7   91.7     0.0    -0.0   90.9
-50.900   39.200     0.0     0.0     0.0     0.712   91.9   91.9     0.0     0.0   79.3
-50.900   39.300    -0.0    -0.0     0.0     0.713   77.9   77.9    -0.0    -0.0   90.0
-50.900   39.400     0.0     0.0     0.0     0.713  134.3  134.3     0.0    -0.0   87.2
-50.900   39.500     0.0     0.0     0.0     0.713   90.0   90.0     0.0     0.0   90.0
-50.900   39.600     0.0    -0.0     0.0     0.714   77.6  146.6     0.0    -0.0   68.8
-50.900   39.700    -0.0    -0.0    -0.0     0.714  161.4  103.2     0.0    -0.0  126.8
-50.900   39.800     0.0     0.0    -0.0     0.715  194.7  133.8     0.0    -0.0  152.5
-50.900   39.900     0.0     0.0     0.0     0.715  159.6  198.1     0.0     0.0   87.8
-50.900   40.000     0.0     0.0     0.0     0.716   90.0   90.0     0.0     0.0   90.0
-50.900   40.100     0.0     0.0     0.0     0.716   94.3   16.9     0.0    -0.0  220.6
-50.900   40.200     0.0     0.0    -0.0     0.717   26.4   92.2    -0.0     0.0   90.0
-50.900   40.300     0.0     0.0     0.0     0.717   93.0  178.8     0.0    -0.0   51.2
-50.900   40.400     0.0     0.0     0.0     0.718   75.4   29.1     0.0    -0.0   64.9
-50.900   40.500     0.0     0.0     0.0     0.718   90.0   90.0     0.0     0.0   90.0
-50.900   40.600    -0.0    -0.0    -0.0     0.719   35.2   98.1    -0.0    -0.0  131.7
-50.900   40.700    -0.0     0.0    -0.0     0.719   35.0   78.2     0.0    -0.0  160.7
-50.900   40.800    -0.0     0.0     0.0     0.720  124.9  194.2     0.0    -0.0  213.6
-50.900   40.900     0.0     0.0     0.0     0.720   43.9   43.9     0.0    -0.0   90.0
-50.900   41.000     0.0     0.0     0.0     0.721   90.0   90.0     0.0     0.0   90.0
-50.900   41.100     0.0    -0.0     0.0     0.721   82.9    7.1     0.0    -0.0   47.4
-50.900   41.200     0.0     0.0     0.0     0.722  120.1   39.9     0.0    -0.0   58.3
-50.900   41.300     0.0    -0.0    -0.0     0.722  147.7  147.7     0.0    -0.0  115.5
-50.900   41.400     0.0    -0.0    -0.0     0.723  150.1   60.1     0.0    -0.0  101.4
-50.900   41.500     0.0     0.0     0.0     0.723   90.0   90.0     0.0     0.0   90.0
-50.900   41.600     0.0     0.0    -0.0     0.723  147.3   80.0     0.0    -0.0  136.4
-50.900   41.700    -0.0    -0.0    -0.0     0.724  155.5   84.8     0.0    -0.0  125.5
-50.900   41.800     0.0    -0.0     0.0     0.724  122.7  210.0     0.0    -0.0   79.0
-50.900   41.900     0.0    -0.0     0.0     0.725  151.2  173.5     0.0    -0.0   78.1
-50.900   42.000     0.0     0.0     0.0     0.725   90.0   90.0     0.0     0.0   90.0
-50.900   42.100     0.0    -0.0    -0.0     0.726   91.5   91.5     0.0    -0.0   90.6
-50.900   42.200    -0.0    -0.0    -0.0     0.726  198.2  135.9     0.0    -0.0  157.9
-50.900   42.300    -0.0    -0.0    -0.0     0.727  165.8   93.3    -0.0    -0.0  136.1
-50.900   42.400    -0.0    -0.0    -0.0     0.727  135.0  135.0    -0.0    -0.0  110.3
-50.900   42.500     0.0     0.0     0.0     0.728   90.0   90.0     0.0     0.0   90.0
-50.900   42.600    -0.0    -0.0    -0.0     0.728   95.5   95.5    -0.0    -0.0  159.0
-50.900   42.700    -0.0     0.0    -0.0     0.729  181.9  120.2     0.0    -0.0  159.1
-50.900   42.800    -0.0    -0.0     0.0     0.729   85.5  174.8     0.0    -0.0   47.5
-50.900   42.900     0.0    -0.0    -0.0     0.730    3.1   66.7     0.0    -0.0  109.2
-50.900   43.000     0.0     0.0     0.0     0.730   90.0   90.0     0.0     0.0   90.0
-50.900   43.100     0.0     0.0     0.0     0.730   92.9   92.9     0.0    -0.0  182.1
-50.900   43.200    -0.0    -0.0    -0.0     0.731  168.5   83.9    -0.0    -0.0  131.9
-50.900   43.300    -0.0    -0.0    -0.0     0.731  106.2  106.2    -0.0    -0.0   96.4
-50.900   43.400     0.0     0.0    -0.0     0.732   10.9   90.8     0.0    -0.0  150.4
-50.900   43.500     0.0     0.0     0.0     0.732   90.0   90.0     0.0     0.0   90.0
-50.900   43.600     0.0    -0.0     0.0     0.733   97.1   27.4     0.0    -0.0   48.0
-50.900   43.700    -0.0    -0.0    -0.0     0.733   23.2   89.2     0.0    -0.0  131.2
-50.900   43.800     0.0     0.0    -0.0     0.734   12.7   78.3     0.0    -0.0  133.0
-50.900   43.900     0.0    -0.0    -0.0     0.734  103.6  103.6     0.0    -0.0   95.6
-50.900   44.000     0.0     0.0     0.0     0.735   90.0   90.0     0.0     0.0   90.0
-50.900   44.100    -0.0     0.0     0.0     0.735   24.1    4.7     0.0    -0.0  192.3
-50.900   44.200     0.0     0.0     0.0     0.736   47.7  -42.3     0.0     0.0  185.2
-50.900   44.300     0.0    -0.0     0.0     0.736  118.1   44.0     0.0    -0.0   84.2
-50.900   44.400     0.0     0.0    -0.0     0.737  188.4  101.7    -0.0     0.0   90.0
-50.900   44.500     0.0     0.0     0.0     0.737   90.0   90.0     0.0     0.0   90.0
-50.900   44.600    -0.0     0.0     0.0     0.737   90.0    0.0     0.0    -0.0  183.3
-50.900   44.700     0.0     0.0     0.0     0.738   90.7   90.7     0.0    -0.0  180.4
-50.900   44.800    -0.0    -0.0     0.0     0.738   33.2   33.2    -0.0    -0.0   48.5
-50.900   44.900     0.0     0.0    -0.0     0.739    2.8   53.9     0.0    -0.0  153.5
-50.900   45.000     0.0     0.0     0.0     0.739   90.0   90.0     0.0     0.0   90.0
-50.900   45.100    -0.0    -0.0     0.0     0.740  113.0   23.0     0.0    -0.0   45.6
-50.900   45.200    -0.0     0.0    -0.0     0.740    8.1   73.5     0.0    -0.0  144.3
-50.900   45.300     0.0    -0.0     0.0     0.741  -10.1   10.1     0.0    -0.0   90.0
-50.900   45.400     0.0    -0.0     0.0     0.741   94.0  134.0     0.0    -0.0   64.1
-50.900   45.500     0.0     0.0     0.0     0.742   90.0   90.0     0.0     0.0   90.0
-50.900   45.600    -0.0     0.0    -0.0     0.742  156.0   83.3     0.0    -0.0  136.4
-50.900   45.700    -0.0    -0.0    -0.0     0.742  127.9  127.9     0.0    -0.0  118.5
-50.900   45.800     0.0    -0.0    -0.0     0.743   -4.7   32.0     0.0    -0.0  116.5
-50.900   45.900     0.0     0.0     0.0     0.743  175.0  175.0     0.0    -0.0  208.3
-50.900   46.000     0.0     0.0     0.0     0.744   90.0   90.0     0.0     0.0   90.0
-50.900   46.100     0.0    -0.0    -0.0     0.744  146.9   56.9     0.0    -0.0  121.1
-50.900   46.200    -0.0     0.0    -0.0     0.745   35.9  102.9     0.0    -0.0  156.1
-50.900   46.300     0.0    -0.0     0.0     0.745  105.5   28.1     0.0    -0.0   53.4
-50.900   46.400     0.0     0.0     0.0     0.746  127.6  127.6     0.0     0.0   90.0
-50.900   46.500     0.0     0.0     0.0     0.746   90.0   90.0     0.0     0.0   90.0
-50.900   46.600    -0.0     0.0     0.0     0.747   90.0    0.0     0.0    -0.0  198.6
-50.900   46.700    -0.0     0.0    -0.0     0.747  134.5   91.5     0.0    -0.0  155.8
-50.900   46.800     0.0    -0.0     0.0     0.747   68.0    6.3     0.0    -0.0   53.7
-50.900   46.900     0.0    -0.0     0.0     0.748  131.9   48.1     0.0    -0.0   90.0
-50.900   47.000     0.0     0.0     0.0     0.748   90.0   90.0     0.0     0.0   90.0
-50.900   47.100     0.0     0.0     0.0     0.749  135.0  135.0     0.0    -0.0  199.6
-50.900   47.200    -0.0     0.0    -0.0     0.749  177.7  121.3     0.0    -0.0  161.7
-50.900   47.300     0.0     0.0    -0.0     0.750  -13.0   70.8     0.0     0.0  142.0
-50.900   47.400     0.0     0.0     0.0     0.750   72.3  145.6     0.0     0.0  206.5
-50.900   47.500     0.0     0.0     0.0     0.751   90.0   90.0     0.0     0.0   90.0
-50.900   47.600     0.0    -0.0    -0.0     0.751  -42.0   45.2     0.0    -0.0   92.6
-50.900   47.700    -0.0     0.0    -0.0     0.751  195.9  107.6     0.0    -0.0  140.2
-50.900   47.800     0.0    -0.0     0.0     0.752   77.9   32.7     0.0    -0.0   62.5
-50.900   47.900    -0.0     0.0    -0.0     0.752  181.6  119.3     0.0    -0.0  136.2
-50.900   48.000     0.0     0.0     0.0     0.753   90.0   90.0     0.0     0.0   90.0
-50.900   48.100     0.0     0.0    -0.0     0.753  -15.6   43.3     0.0    -0.0  163.6
-50.900   48.200    -0.0     0.0    -0.0     0.754   21.7   92.3     0.0    -0.0  139.9
-50.900   48.300    -0.0     0.0    -0.0     0.754   -0.9   78.0     0.0    -0.0  148.9
-50.900   48.400    -0.0    -0.0    -0.0     0.755  158.4   81.0    -0.0     0.0   90.0
-50.900   48.500     0.0     0.0     0.0     0.755   90.0   90.0     0.0     0.0   90.0
-50.900   48.600     0.0    -0.0     0.0     0.755  121.6   33.8     0.0    -0.0   61.8
-50.900   48.700    -0.0     0.0    -0.0     0.756  180.0  140.1     0.0    -0.0  152.1
-50.900   48.800     0.0     0.0     0.0     0.756   96.5  173.5     0.0    -0.0   72.4
-50.900   48.900    -0.0     0.0     0.0     0.757   95.4   95.4     0.0    -0.0  191.3
-50.900   49.000     0.0     0.0     0.0     0.757   90.0   90.0     0.0     0.0   90.0
-50.900   49.100     0.0     0.0     0.0     0.758   51.9  -38.1     0.0     0.0   88.3
-50.900   49.200    -0.0     0.0    -0.0     0.758   64.6   90.0     0.0    -0.0  174.9
-50.900   49.300    -0.0     0.0     0.0     0.759   76.8    8.4     0.0    -0.0  222.6
-50.900   49.400     0.0    -0.0     0.0     0.759  109.2  109.2     0.0    -0.0   69.9
-50.900   49.500     0.0     0.0     0.0     0.759   90.0   90.0     0.0     0.0   90.0
-50.900   49.600     0.0    -0.0    -0.0     0.760    5.2   70.9     0.0    -0.0  119.7
-50.900   49.700    -0.0     0.0    -0.0     0.760   19.7   91.6     0.0    -0.0  155.8
-50.900   49.800     0.0     0.0     0.0     0.761   69.7   69.7     0.0    -0.0   90.0
-50.900   49.900     0.0    -0.0     0.0     0.761  145.7  204.9     0.0    -0.0   87.1
-50.900   50.000     0.0     0.0     0.0     0.762   90.0   90.0     0.0     0.0   90.0
-50.900   50.100     0.0    -0.0    -0.0     0.762  126.1   54.2     0.0    -0.0   90.2
-50.900   50.200    -0.0     0.0    -0.0     0.762   72.6   72.6     0.0    -0.0  173.4
-50.900   50.300     0.0    -0.0     0.0     0.763   36.0   36.0     0.0    -0.0   50.2
-50.900   50.400     0.0    -0.0    -0.0     0.763  -24.4   60.9     0.0    -0.0  123.7
-50.900   50.500     0.0     0.0     0.0     0.764   90.0   90.0     0.0     0.0   90.0
-50.900   50.600     0.0    -0.0     0.0     0.764   84.3   35.0     0.0    -0.0   64.7
-50.900   50.700     0.0    -0.0     0.0     0.765   88.6   15.5     0.0    -0.0   58.3
-50.900   50.800     0.0    -0.0     0.0     0.765  102.6   75.2     0.0    -0.0   89.3
-50.900   50.900    -0.0     0.0     0.0     0.765  135.0  135.0     0.0    -0.0  194.8
-50.900   51.000     0.0     0.0     0.0     0.766   90.0   90.0     0.0     0.0   90.0
-50.900   51.100     0.0     0.0     0.0     0.766   71.5  137.4     0.0     0.0   67.0
-50.900   51.200    -0.0     0.0    -0.0     0.767  181.5  111.5     0.0    -0.0  149.7
-50.900   51.300     0.0     0.0     0.0     0.767  124.3  190.2     0.0    -0.0   65.3
-50.900   51.400     0.0    -0.0     0.0     0.768   74.8   74.8     0.0    -0.0   78.0
-50.900   51.500     0.0     0.0     0.0     0.768   90.0   90.0     0.0     0.0   90.0
-50.900   51.600     0.0    -0.0     0.0     0.768  124.0  208.1     0.0    -0.0   65.6
-50.900   51.700    -0.0     0.0    -0.0     0.769  129.3  129.3     0.0    -0.0  144.5
-50.900   51.800    -0.0    -0.0     0.0     0.769   77.1    7.2    -0.0    -0.0   54.5
-50.900   51.900     0.0     0.0    -0.0     0.770  135.1   53.6     0.0     0.0  100.1
-50.900   52.000     0.0     0.0     0.0     0.770   90.0   90.0     0.0     0.0   90.0
-50.900   52.100     0.0    -0.0     0.0     0.771   90.0  169.0     0.0    -0.0   49.6
-50.900   52.200     0.0     0.0    -0.0     0.771   68.1   79.3     0.0    -0.0  163.7
-50.900   52.300    -0.0    -0.0     0.0     0.771   66.3   24.4     0.0    -0.0   52.4
-50.900   52.400    -0.0     0.0    -0.0     0.772   45.0   45.0     0.0    -0.0  156.8
-50.900   52.500     0.0     0.0     0.0     0.772   90.0   90.0     0.0     0.0   90.0
-50.900   52.600     0.0     0.0    -0.0     0.773   71.7   71.7     0.0     0.0  144.9
-50.900   52.700    -0.0    -0.0     0.0     0.773   61.9  -28.1    -0.0    -0.0  207.0
-50.900   52.800    -0.0    -0.0    -0.0     0.774  139.5  105.2     0.0    -0.0  116.8
-50.900   52.900     0.0     0.0     0.0     0.774    5.8    5.8     0.0     0.0  183.8
-50.900   53.000     0.0     0.0     0.0     0.774   90.0   90.0     0.0     0.0   90.0
-50.900   53.100     0.0     0.0     0.0     0.775  150.3  150.3     0.0    -0.0  193.9
-50.900   53.200    -0.0     0.0    -0.0     0.775   74.5   74.5     0.0    -0.0  166.4
-50.900   53.300    -0.0     0.0     0.0     0.776   80.8   -7.0     0.0    -0.0  213.1
-50.900   53.400     0.0     0.0    -0.0     0.776   75.4   75.4     0.0     0.0  158.0
-50.900   53.500     0.0     0.0     0.0     0.776   90.0   90.0     0.0     0.0   90.0
-50.900   53.600     0.0    -0.0     0.0     0.777  127.7  201.3     0.0    -0.0   62.9
-50.900   53.700     0.0     0.0    -0.0     0.777   11.5   97.6     0.0    -0.0  136.9
-50.900   53.800     0.0     0.0     0.0     0.778  130.3  130.3     0.0    -0.0  208.9
-50.900   53.900    -0.0     0.0    -0.0     0.778  199.2  121.0     0.0    -0.0  150.7
-50.900   54.000     0.0     0.0     0.0     0.779   90.0   90.0     0.0     0.0   90.0
-50.900   54.100    -0.0     0.0    -0.0     0.779  165.3  165.3     0.0    -0.0  165.4
-50.900   54.200     0.0    -0.0     0.0     0.779  127.2   47.1     0.0    -0.0   85.0
-50.900   54.300     0.0    -0.0     0.0     0.780   95.0   48.1     0.0    -0.0   69.3
-50.900   54.400     0.0    -0.0     0.0     0.780   82.7    9.0     0.0    -0.0   67.8
-50.900   54.500     0.0     0.0     0.0     0.781   90.0   90.0     0.0     0.0   90.0
-50.900   54.600     0.0     0.0     0.0     0.781  135.0  135.0     0.0    -0.0  182.5
-50.900   54.700    -0.0    -0.0     0.0     0.781   87.8   15.5     0.0    -0.0  223.9
-50.900   54.800    -0.0     0.0     0.0     0.782   52.0  -16.5     0.0    -0.0  201.9
-50.900   54.900     0.0    -0.0     0.0     0.782  127.4  127.4     0.0    -0.0   57.5
-50.900   55.000     0.0     0.0     0.0     0.783   90.0   90.0     0.0     0.0   90.0
-50.900   55.100    -0.0     0.0     0.0     0.783   64.2  -21.5     0.0    -0.0  211.4
-50.900   55.200     0.0    -0.0     0.0     0.783   82.3    9.4     0.0    -0.0   76.5
-50.900   55.300     0.0    -0.0    -0.0     0.784  154.7   78.7     0.0    -0.0  111.1
-50.900   55.400    -0.0     0.0     0.0     0.784   65.4  148.9     0.0    -0.0  203.3
-50.800   22.000     0.0     0.0     0.0     0.656   90.0   90.0     0.0     0.0   90.0
-50.800   22.100     0.0     0.0     0.0     0.656   90.0   90.0     0.0     0.0   90.0
-50.800   22.200     0.0     0.0     0.0     0.656   90.0   90.0     0.0     0.0   90.0
-50.800   22.300     0.0     0.0     0.0     0.657   90.0   90.0     0.0     0.0   90.0
-50.800   22.400     0.0     0.0     0.0     0.657   90.0   90.0     0.0     0.0   90.0
-50.800   22.500     0.0     0.0     0.0     0.658   90.0   90.0     0.0     0.0   90.0
-50.800   22.600     0.0     0.0     0.0     0.658   90.0   90.0     0.0     0.0   90.0
-50.800   22.700     0.0     0.0     0.0     0.658   90.0   90.0     0.0     0.0   90.0
-50.800   22.800     0.0     0.0     0.0     0.659   90.0   90.0     0.0     0.0   90.0
-50.800   22.900     0.0     0.0     0.0     0.659   90.0   90.0     0.0     0.0   90.0
-50.800   23.000     0.0     0.0     0.0     0.659   90.0   90.0     0.0     0.0   90.0
-50.800   23.100     0.0     0.0     0.0     0.660   90.0   90.0     0.0     0.0   90.0
-50.800   23.200     0.0     0.0     0.0     0.660   90.0   90.0     0.0     0.0   90.0
-50.800   23.300     0.0     0.0     0.0     0.661   90.0   90.0     0.0     0.0   90.0
-50.800   23.400     0.0     0.0     0.0     0.661   90.0   90.0     0.0     0.0   90.0
-50.800   23.500     0.0     0.0     0.0     0.661   90.0   90.0     0.0     0.0   90.0
-50.800   23.600     0.0     0.0     0.0     0.662   90.0   90.0     0.0     0.0   90.0
-50.800   23.700     0.0     0.0     0.0     0.662   90.0   90.0     0.0     0.0   90.0
-50.800   23.800     0.0     0.0     0.0     0.663   90.0   90.0     0.0     0.0   90.0
-50.800   23.900     0.0     0.0     0.0     0.663   90.0   90.0     0.0     0.0   90.0
-50.800   24.000     0.0     0.0     0.0     0.663   90.0   90.0     0.0     0.0   90.0
-50.800   24.100     0.0     0.0     0.0     0.664   90.0   90.0     0.0     0.0   90.0
-50.800   24.200     0.0     0.0     0.0     0.664   90.0   90.0     0.0     0.0   90.0
-50.800   24.300     0.0     0.0     0.0     0.665   90.0   90.0     0.0     0.0   90.0
-50.800   24.400     0.0     0.0     0.0     0.665   90.0   90.0     0.0     0.0   90.0
-50.800   24.500     0.0     0.0     0.0     0.665   90.0   90.0     0.0     0.0   90.0
-50.800   24.600     0.0     0.0     0.0     0.666   90.0   90.0     0.0     0.0   90.0
-50.800   24.700     0.0     0.0     0.0     0.666   90.0   90.0     0.0     0.0   90.0
-50.800   24.800     0.0     0.0     0.0     0.666   90.0   90.0     0.0     0.0   90.0
-50.800   24.900     0.0     0.0     0.0     0.667   90.0   90.0     0.0     0.0   90.0
-50.800   25.000     0.0     0.0     0.0     0.667   90.0   90.0     0.0     0.0   90.0
-50.800   25.100     0.0     0.0     0.0     0.668   90.0   90.0     0.0     0.0   90.0
-50.800   25.200     0.0     0.0     0.0     0.668   90.0   90.0     0.0     0.0   90.0
-50.800   25.300     0.0     0.0     0.0     0.668   90.0   90.0     0.0     0.0   90.0
-50.800   25.400     0.0     0.0     0.0     0.669   90.0   90.0     0.0     0.0   90.0
-50.800   25.500     0.0     0.0     0.0     0.669   90.0   90.0     0.0     0.0   90.0
-50.800   25.600     0.0     0.0     0.0     0.670   90.0   90.0     0.0     0.0   90.0
-50.800   25.700     0.0     0.0     0.0     0.670   90.0   90.0     0.0     0.0   90.0
-50.800   25.800     0.0     0.0     0.0     0.670   90.0   90.0     0.0     0.0   90.0
-50.800   25.900     0.0     0.0     0.0     0.671   90.0   90.0     0.0     0.0   90.0
-50.800   26.000     0.0     0.0     0.0     0.671   90.0   90.0     0.0     0.0   90.0
-50.800   26.100     0.0     0.0     0.0     0.672   90.0   90.0     0.0     0.0   90.0
-50.800   26.200     0.0     0.0     0.0     0.672   90.0   90.0     0.0     0.0   90.0
-50.800   26.300     0.0     0.0     0.0     0.672   90.0   90.0     0.0     0.0   90.0
-50.800   26.400     0.0     0.0     0.0     0.673   90.0   90.0     0.0     0.0   90.0
-50.800   26.500     0.0     0.0     0.0     0.673   90.0   90.0     0.0     0.0   90.0
-50.800   26.600     0.0     0.0     0.0     0.673   90.0   90.0     0.0     0.0   90.0
-50.800   26.700     0.0     0.0     0.0     0.674   90.0   90.0     0.0     0.0   90.0
-50.800   26.800     0.0     0.0     0.0     0.674   90.0   90.0     0.0     0.0   90.0
-50.800   26.900     0.0     0.0     0.0     0.675   90.0   90.0     0.0     0.0   90.0
-50.800   27.000     0.0     0.0     0.0     0.675   90.0   90.0     0.0     0.0   90.0
-50.800   27.100     0.0     0.0     0.0     0.675   90.0   90.0     0.0     0.0   90.0
-50.800   27.200     0.0     0.0     0.0     0.676   90.0   90.0     0.0     0.0   90.0
-50.800   27.300     0.0     0.0     0.0     0.676   90.0   90.0     0.0     0.0   90.0
-50.800   27.400     0.0     0.0     0.0     0.676   90.0   90.0     0.0     0.0   90.0
-50.800   27.500     0.0     0.0     0.0     0.677   90.0   90.0     0.0     0.0   90.0
-50.800   27.600     0.0     0.0     0.0     0.677   90.0   90.0     0.0     0.0   90.0
-50.800   27.700     0.0     0.0     0.0     0.678   90.0   90.0     0.0     0.0   90.0
-50.800   27.800     0.0     0.0     0.0     0.678   90.0   90.0     0.0     0.0   90.0
-50.800   27.900     0.0     0.0     0.0     0.678   90.0   90.0     0.0     0.0   90.0
-50.800   28.000     0.0     0.0     0.0     0.679   90.0   90.0     0.0     0.0   90.0
-50.800   28.100     2.0     2.4   -17.8    -0.486    3.8   86.7    20.0   -15.6  135.3
-50.800   28.200    -0.2    10.4   -37.4    -1.946    7.9   90.2    42.9   -32.7  139.1
-50.800   28.300    -6.8    23.7   -52.9    -3.198   12.5   93.6    63.5   -46.6  143.0
-50.800   28.400   -17.7    39.3   -58.2    -3.740   17.8   98.3    75.6   -54.0  148.0
-50.800   28.500   -33.1    51.8   -47.4    -3.069   25.2  106.7    73.0   -54.2  155.9
-50.800   28.600   -51.6    59.9   -45.7    -2.411   27.0  113.7    76.2   -68.0  160.3
-50.800   28.700   -63.1    65.8   -42.4    -1.205   28.8  117.8    78.4   -75.8  163.3
-50.800   28.800   -67.5    68.7   -39.8     0.116   30.1  119.6    79.5   -78.3  164.8
-50.800   28.900   -64.8    69.0   -40.7     1.118   30.1  118.6    80.4   -76.2  164.3
-50.800   29.000   -54.9    68.1   -47.5     1.367   28.6  113.7    84.3   -71.1  161.1
-50.800   29.100   -55.7    66.5   -49.8     1.423   27.4  113.4    84.2   -73.4  160.4
-50.800   29.200   -54.5    64.3   -49.8     1.334   26.8  113.2    82.4   -72.6  160.0
-50.800   29.300   -51.3    62.3   -48.2     1.146   26.9  112.7    80.0   -69.0  159.8
-50.800   29.400   -46.2    61.0   -45.5     0.905   27.9  111.8    77.7   -62.8  159.8
-50.800   29.500   -39.1    60.4   -41.9     0.658   29.6  110.2    75.7   -54.4  159.9
-50.800   29.600   -37.5    61.1   -34.3     0.462   33.2  111.9    71.8   -48.3  162.6
-50.800   29.700   -33.2    62.4   -35.8    -0.485   33.7  109.5    74.3   -45.1  161.6
-50.800   29.800   -26.1    62.7   -42.6    -1.770   31.7  104.4    79.8   -43.2  158.1
-50.800   29.900   -16.1    60.6   -51.2    -2.980   28.6   98.2    86.2   -41.7  153.4
-50.800   30.000    -3.3    55.5   -58.0    -3.700   25.3   91.6    91.1   -38.9  148.4
-50.800   30.100    18.6    43.7   -74.3    -4.573   17.0   82.6   106.5   -44.2  139.8
-50.800   30.200    30.0    27.2   -69.1    -4.022   11.6   77.2    97.7   -40.5  134.4
-50.800   30.300    30.7    12.4   -50.0    -2.597    7.3   72.2    72.3   -29.2  129.8
-50.800   30.400    20.8     2.9   -24.4    -0.851    3.5   66.4    37.8   -14.1  125.0
-50.800   30.500     0.0     0.0    -0.0     0.668   31.4   90.0     0.0    -0.0  150.7
-50.800   30.600     0.0     0.0    -0.0     0.669   22.0   90.0     0.0    -0.0  146.0
-50.800   30.700     0.0     0.0    -0.0     0.669   11.8   90.0     0.0    -0.0  140.9
-50.800   30.800     0.0     0.0    -0.0     0.670    1.1   90.0     0.0    -0.0  135.6
-50.800   30.900     0.0    -0.0    -0.0     0.670  170.6   90.0     0.0    -0.0  130.3
-50.800   31.000     0.0     0.0     0.0     0.671   90.0   90.0     0.0     0.0   90.0
-50.800   31.100     0.0     0.0     0.0     0.671   72.8  140.1     0.0    -0.0   45.0
-50.800   31.200    -0.0    -0.0     0.0     0.672   90.0   29.8     0.0    -0.0  225.0
-50.800   31.300    -0.0    -0.0    -0.0     0.672   -6.2   56.2     0.0    -0.0  135.0
-50.800   31.400    -0.0     0.0    -0.0     0.673   33.4   33.4     0.0    -0.0  135.0
-50.800   31.500     0.0     0.0     0.0     0.673   90.0   90.0     0.0     0.0   90.0
-50.800   31.600     0.0     0.0     0.0     0.674  119.7  175.3     0.0    -0.0   45.0
-50.800   31.700    -0.0     0.0     0.0     0.674  102.0   13.4     0.0    -0.0  225.0
-50.800   31.800    -0.0    -0.0    -0.0     0.675   58.1   90.0     0.0    -0.0  135.0
-50.800   31.900    -0.0     0.0    -0.0     0.675  128.4   66.5     0.0    -0.0  135.0
-50.800   32.000     0.0     0.0     0.0     0.676   90.0   90.0     0.0     0.0   90.0
-50.800   32.100    -0.0    -0.0     0.0     0.676  154.8  154.8     0.0    -0.0  224.9
-50.800   32.200    -0.0     0.0     0.0     0.677   89.1   93.5     0.0    -0.0  224.4
-50.800   32.300    -0.0    -0.0     0.0     0.677  137.8  137.8     0.0    -0.0  225.0
-50.800   32.400    -0.0    -0.0     0.0     0.678   90.0  117.0     0.0    -0.0  225.0
-50.800   32.500     0.0     0.0     0.0     0.678   90.0   90.0     0.0     0.0   90.0
-50.800   32.600    -0.0     0.0    -0.0     0.679  109.2   90.0     0.0    -0.0  135.0
-50.800   32.700    -0.0    -0.0    -0.0     0.680   14.0   61.2     0.0    -0.0  135.0
-50.800   32.800    -0.0     0.0    -0.0     0.680  155.0   90.0     0.0    -0.0  135.0
-50.800   32.900    -0.0    -0.0     0.0     0.681   90.0  166.8     0.0    -0.0  225.0
-50.800   33.000     0.0     0.0     0.0     0.681   90.0   90.0     0.0     0.0   90.0
-50.800   33.100    -0.0     0.0     0.0     0.681   89.9   74.2     0.0    -0.0  225.0
-50.800   33.200    -0.0    -0.0     0.0     0.682   52.7   52.7     0.0    -0.0  225.0
-50.800   33.300    -0.0     0.0    -0.0     0.682  188.8  122.8     0.0    -0.0  135.0
-50.800   33.400    -0.0     0.0    -0.0     0.683  145.2   90.0     0.0    -0.0  135.0
-50.800   33.500     0.0     0.0     0.0     0.683   90.0   90.0     0.0     0.0   90.0
-50.800   33.600    -0.0     0.0    -0.0     0.684    5.9   45.4     0.0    -0.0  135.0
-50.800   33.700    -0.0    -0.0     0.0     0.684   55.5  -15.0     0.0    -0.0  225.0
-50.800   33.800    -0.0     0.0     0.0     0.685  121.8  194.6     0.0    -0.0  225.0
-50.800   33.900    -0.0     0.0    -0.0     0.685   44.2   44.2     0.0    -0.0  135.0
-50.800   34.000     0.0     0.0     0.0     0.686   90.0   90.0     0.0     0.0   90.0
-50.800   34.100    -0.0    -0.0     0.0     0.686   89.0   89.0     0.0    -0.0  224.7
-50.800   34.200    -0.0    -0.0    -0.0     0.687  183.2  141.2     0.0    -0.0  135.0
-50.800   34.300    -0.0     0.0     0.0     0.687   89.9   36.7     0.0    -0.0  225.0
-50.800   34.400    -0.0     0.0     0.0     0.688   75.2   -8.7     0.0    -0.0  225.0
-50.800   34.500     0.0     0.0     0.0     0.688   90.0   90.0     0.0     0.0   90.0
-50.800   34.600    -0.0     0.0    -0.0     0.689   46.6   90.8     0.0    -0.0  135.4
-50.800   34.700    -0.0    -0.0    -0.0     0.689  159.5   90.0     0.0    -0.0  135.0
-50.800   34.800    -0.0     0.0    -0.0     0.690  191.8  115.0     0.0    -0.0  135.0
-50.800   34.900    -0.0    -0.0     0.0     0.690  143.2  143.2     0.0    -0.0  225.0
-50.800   35.000     0.0     0.0     0.0     0.691   90.0   90.0     0.0     0.0   90.0
-50.800   35.100    -0.0    -0.0     0.0     0.691   61.3   61.3     0.0    -0.0  225.0
-50.800   35.200    -0.0    -0.0     0.0     0.692  101.8   29.2     0.0    -0.0  225.0
-50.800   35.300    -0.0     0.0     0.0     0.692   89.9  136.6     0.0    -0.0  225.0
-50.800   35.400    -0.0     0.0    -0.0     0.693  150.3   90.0     0.0    -0.0  135.0
-50.800   35.500     0.0     0.0     0.0     0.693   90.0   90.0     0.0     0.0   90.0
-50.800   35.600    -0.0    -0.0     0.0     0.694   89.9   99.8     0.0    -0.0  225.0
-50.800   35.700    -0.0     0.0     0.0     0.694   72.4  150.9     0.0    -0.0  225.0
-50.800   35.800    -0.0     0.0     0.0     0.695   90.0   33.9     0.0    -0.0  225.0
-50.800   35.900    -0.0     0.0    -0.0     0.695   43.9   43.9     0.0    -0.0  135.0
-50.800   36.000     0.0     0.0     0.0     0.696   90.0   90.0     0.0     0.0   90.0
-50.800   36.100    -0.0    -0.0    -0.0     0.696    6.5   90.0     0.0    -0.0  135.0
-50.800   36.200    -0.0     0.0     0.0     0.697   90.0  123.4     0.0    -0.0  225.0
-50.800   36.300    -0.0     0.0    -0.0     0.697  132.2   48.8     0.0    -0.0  135.2
-50.800   36.400    -0.0    -0.0     0.0     0.698   89.7   86.3     0.0    -0.0  224.9
-50.800   36.500     0.0     0.0     0.0     0.698   90.0   90.0     0.0     0.0   90.0
-50.800   36.600    -0.0    -0.0     0.0     0.699   90.0   50.6     0.0    -0.0  225.0
-50.800   36.700    -0.0     0.0     0.0     0.699   53.4   -7.1     0.0    -0.0  225.0
-50.800   36.800    -0.0     0.0     0.0     0.700   90.0   35.5     0.0    -0.0  225.0
-50.800   36.900    -0.0     0.0    -0.0     0.700   83.7   83.7     0.0    -0.0  135.1
-50.800   37.000     0.0     0.0     0.0     0.701   90.0   90.0     0.0     0.0   90.0
-50.800   37.100    -0.0     0.0     0.0     0.701  118.9   37.2     0.0    -0.0  225.0
-50.800   37.200    -0.0     0.0     0.0     0.702   89.9  100.3     0.0    -0.0  225.0
-50.800   37.300    -0.0    -0.0    -0.0     0.702  130.2  130.2     0.0    -0.0  135.0
-50.800   37.400    -0.0    -0.0     0.0     0.703   52.2   52.2     0.0    -0.0  225.0
-50.800   37.500     0.0     0.0     0.0     0.703   90.0   90.0     0.0     0.0   90.0
-50.800   37.600    -0.0    -0.0     0.0     0.704  173.7  173.7     0.0    -0.0  224.8
-50.800   37.700    -0.0     0.0     0.0     0.704   90.0    5.3     0.0    -0.0  225.0
-50.800   37.800    -0.0     0.0     0.0     0.705  121.7   55.8     0.0    -0.0  224.9
-50.800   37.900    -0.0     0.0    -0.0     0.705  170.6   90.0     0.0    -0.0  135.0
-50.800   38.000     0.0     0.0     0.0     0.706   90.0   90.0     0.0     0.0   90.0
-50.800   38.100    -0.0     0.0    -0.0     0.706   32.1   90.0     0.0    -0.0  135.0
-50.800   38.200    -0.0     0.0    -0.0     0.707  147.1  100.1     0.0    -0.0  135.0
-50.800   38.300     0.0     0.0    -0.0     0.707  130.3  130.3     0.0    -0.0  135.0
-50.800   38.400    -0.0     0.0     0.0     0.708   90.0   30.0     0.0    -0.0  225.0
-50.800   38.500     0.0     0.0     0.0     0.708   90.0   90.0     0.0     0.0   90.0
-50.800   38.600    -0.0    -0.0     0.0     0.709   90.0  140.9     0.0    -0.0  225.0
-50.800   38.700    -0.0    -0.0     0.0     0.709   90.0  170.8     0.0    -0.0  225.0
-50.800   38.800     0.0    -0.0     0.0     0.710   76.8  136.1     0.0    -0.0   45.0
-50.800   38.900    -0.0     0.0    -0.0     0.710  115.9  115.9     0.0    -0.0  135.0
-50.800   39.000     0.0     0.0     0.0     0.710   90.0   90.0     0.0     0.0   90.0
-50.800   39.100    -0.0     0.0    -0.0     0.711   18.5   18.5     0.0    -0.0  135.1
-50.800   39.200    -0.0     0.0     0.0     0.711   61.9   21.4     0.0    -0.0  225.0
-50.800   39.300     0.0     0.0    -0.0     0.712   37.4   90.0     0.0    -0.0  135.0
-50.800   39.400    -0.0     0.0    -0.0     0.712    6.3   90.0     0.0    -0.0  135.0
-50.800   39.500     0.0     0.0     0.0     0.713   90.0   90.0     0.0     0.0   90.0
-50.800   39.600    -0.0    -0.0    -0.0     0.713  173.9   90.0     0.0    -0.0  135.0
-50.800   39.700    -0.0    -0.0     0.0     0.714   67.2   67.2     0.0    -0.0  225.0
-50.800   39.800     0.0     0.0     0.0     0.714   90.1   76.7     0.0    -0.0   45.1
-50.800   39.900    -0.0     0.0    -0.0     0.715  123.1  123.1     0.0    -0.0  135.0
-50.800   40.000     0.0     0.0     0.0     0.715   90.0   90.0     0.0     0.0   90.0
-50.800   40.100    -0.0     0.0     0.0     0.716   90.0  123.7     0.0    -0.0  225.0
-50.800   40.200    -0.0     0.0     0.0     0.716   36.8   25.3     0.0    -0.0  225.0
-50.800   40.300     0.0    -0.0    -0.0     0.717    7.9   63.7     0.0    -0.0  135.0
-50.800   40.400    -0.0     0.0    -0.0     0.717   95.7   90.7     0.0    -0.0  135.3
-50.800   40.500     0.0     0.0     0.0     0.718   90.0   90.0     0.0     0.0   90.0
-50.800   40.600    -0.0     0.0     0.0     0.718   71.5    5.7     0.0    -0.0  225.0
-50.800   40.700    -0.0     0.0    -0.0     0.719   27.0  116.3     0.0    -0.0  135.0
-50.800   40.800     0.0    -0.0     0.0     0.719   50.8   50.8     0.0    -0.0   45.0
-50.800   40.900    -0.0     0.0    -0.0     0.720  -12.3   77.5     0.0    -0.0  135.0
-50.800   41.000     0.0     0.0     0.0     0.720   90.0   90.0     0.0     0.0   90.0
-50.800   41.100    -0.0     0.0    -0.0     0.721  169.3  143.9     0.0    -0.0  135.0
-50.800   41.200    -0.0     0.0     0.0     0.721  117.4  181.2     0.0    -0.0  225.0
-50.800   41.300     0.0     0.0     0.0     0.721   86.2   86.2     0.0    -0.0   45.1
-50.800   41.400    -0.0     0.0    -0.0     0.722    5.3   90.0     0.0    -0.0  135.0
-50.800   41.500     0.0     0.0     0.0     0.722   90.0   90.0     0.0     0.0   90.0
-50.800   41.600    -0.0    -0.0    -0.0     0.723   13.2   90.0     0.0    -0.0  135.0
-50.800   41.700    -0.0     0.0     0.0     0.723   90.0   25.6     0.0    -0.0  225.0
-50.800   41.800     0.0    -0.0     0.0     0.724   90.0  166.1     0.0    -0.0   45.0
-50.800   41.900    -0.0     0.0    -0.0     0.724  188.5  127.7     0.0    -0.0  135.0
-50.800   42.000     0.0     0.0     0.0     0.725   90.0   90.0     0.0     0.0   90.0
-50.800   42.100    -0.0    -0.0     0.0     0.725   90.0  133.5     0.0    -0.0  225.0
-50.800   42.200    -0.0     0.0     0.0     0.726  131.3  131.3     0.0    -0.0  225.0
-50.800   42.300     0.0     0.0     0.0     0.726   16.9   16.9     0.0    -0.0   45.0
-50.800   42.400    -0.0     0.0    -0.0     0.727  -22.7   54.8     0.0    -0.0  135.0
-50.800   42.500     0.0     0.0     0.0     0.727   90.0   90.0     0.0     0.0   90.0
-50.800   42.600    -0.0    -0.0     0.0     0.728   90.0   45.4     0.0    -0.0  225.0
-50.800   42.700    -0.0     0.0    -0.0     0.728  149.8  149.8     0.0    -0.0  135.1
-50.800   42.800     0.0    -0.0     0.0     0.729   11.5   11.5     0.0    -0.0   45.1
-50.800   42.900    -0.0     0.0     0.0     0.729   54.2  -28.5     0.0    -0.0  225.0
-50.800   43.000     0.0     0.0     0.0     0.729   90.0   90.0     0.0     0.0   90.0
-50.800   43.100    -0.0    -0.0    -0.0     0.730  139.0   66.9     0.0    -0.0  135.0
-50.800   43.200    -0.0     0.0     0.0     0.730   52.4  139.0     0.0    -0.0  225.0
-50.800   43.300     0.0     0.0    -0.0     0.731  144.3  144.3     0.0    -0.0  135.0
-50.800   43.400    -0.0     0.0     0.0     0.731   46.9  -11.1     0.0    -0.0  225.0
-50.800   43.500     0.0     0.0     0.0     0.732   90.0   90.0     0.0     0.0   90.0
-50.800   43.600    -0.0     0.0    -0.0     0.732   23.5   74.3     0.0    -0.0  135.0
-50.800   43.700    -0.0    -0.0    -0.0     0.733   78.6   90.0     0.0    -0.0  135.0
-50.800   43.800     0.0    -0.0     0.0     0.733   90.0    6.3     0.0    -0.0   45.0
-50.800   43.900    -0.0     0.0     0.0     0.734   90.0    3.3     0.0    -0.0  225.0
-50.800   44.000     0.0     0.0     0.0     0.734   90.0   90.0     0.0     0.0   90.0
-50.800   44.100    -0.0     0.0     0.0     0.735   63.7   63.7     0.0    -0.0  225.0
-50.800   44.200    -0.0    -0.0     0.0     0.735   70.6   70.6     0.0    -0.0  225.0
-50.800   44.300     0.0    -0.0     0.0     0.735   90.0   66.9     0.0    -0.0   45.0
-50.800   44.400    -0.0     0.0     0.0     0.736   90.0   21.0     0.0    -0.0  225.0
-50.800   44.500     0.0     0.0     0.0     0.736   90.0   90.0     0.0     0.0   90.0
-50.800   44.600    -0.0     0.0    -0.0     0.737  174.9   92.4     0.0    -0.0  135.0
-50.800   44.700    -0.0    -0.0    -0.0     0.737   48.0   90.0     0.0    -0.0  135.0
-50.800   44.800     0.0     0.0     0.0     0.738   90.0  146.0     0.0    -0.0   45.0
-50.800   44.900    -0.0     0.0    -0.0     0.738   39.2   90.0     0.0    -0.0  135.0
-50.800   45.000     0.0     0.0     0.0     0.739   90.0   90.0     0.0     0.0   90.0
-50.800   45.100    -0.0    -0.0     0.0     0.739   54.6   54.6     0.0    -0.0  225.0
-50.800   45.200    -0.0    -0.0    -0.0     0.740   37.5   90.0     0.0    -0.0  135.0
-50.800   45.300     0.0     0.0    -0.0     0.740    5.9   47.9     0.0    -0.0  135.0
-50.800   45.400    -0.0     0.0    -0.0     0.741   74.2   90.0     0.0    -0.0  135.0
-50.800   45.500     0.0     0.0     0.0     0.741   90.0   90.0     0.0     0.0   90.0
-50.800   45.600    -0.0     0.0     0.0     0.741   89.7   86.8     0.0    -0.0  224.8
-50.800   45.700    -0.0    -0.0    -0.0     0.742  -22.5   66.2     0.0    -0.0  135.0
-50.800   45.800     0.0    -0.0     0.0     0.742   90.0  176.5     0.0    -0.0   45.0
-50.800   45.900    -0.0     0.0     0.0     0.743   90.0   29.1     0.0    -0.0  225.0
-50.800   46.000     0.0     0.0     0.0     0.743   90.0   90.0     0.0     0.0   90.0
-50.800   46.100    -0.0     0.0     0.0     0.744   90.0   58.6     0.0    -0.0  225.0
-50.800   46.200    -0.0     0.0    -0.0     0.744   19.8   82.2     0.0    -0.0  135.0
-50.800   46.300     0.0    -0.0    -0.0     0.745  218.6  131.4     0.0    -0.0  135.0
-50.800   46.400    -0.0     0.0    -0.0     0.745  149.0   77.5     0.0    -0.0  135.0
-50.800   46.500     0.0     0.0     0.0     0.746   90.0   90.0     0.0     0.0   90.0
-50.800   46.600    -0.0     0.0    -0.0     0.746  138.5   90.0     0.0    -0.0  135.0
-50.800   46.700    -0.0     0.0     0.0     0.746    1.2    1.2     0.0    -0.0  224.9
-50.800   46.800     0.0    -0.0     0.0     0.747  150.4  206.3     0.0    -0.0   45.1
-50.800   46.900    -0.0     0.0     0.0     0.747   90.0  137.6     0.0    -0.0  225.0
-50.800   47.000     0.0     0.0     0.0     0.748   90.0   90.0     0.0     0.0   90.0
-50.800   47.100    -0.0    -0.0    -0.0     0.748  115.6   90.0     0.0    -0.0  135.0
-50.800   47.200    -0.0    -0.0    -0.0     0.749   27.5   90.0     0.0    -0.0  135.0
-50.800   47.300     0.0     0.0    -0.0     0.749   36.6   90.0     0.0    -0.0  135.0
-50.800   47.400    -0.0     0.0    -0.0     0.750   17.5   62.7     0.0    -0.0  135.0
-50.800   47.500     0.0     0.0     0.0     0.750   90.0   90.0     0.0     0.0   90.0
-50.800   47.600    -0.0     0.0     0.0     0.750  146.1  211.6     0.0    -0.0  224.9
-50.800   47.700    -0.0     0.0     0.0     0.751   70.2  -12.9     0.0    -0.0  225.0
-50.800   47.800     0.0     0.0     0.0     0.751  158.2  158.2     0.0    -0.0   45.0
-50.800   47.900    -0.0     0.0    -0.0     0.752   57.9   82.6     0.0    -0.0  135.0
-50.800   48.000     0.0     0.0     0.0     0.752   90.0   90.0     0.0     0.0   90.0
-50.800   48.100    -0.0     0.0     0.0     0.753  101.8  178.0     0.0    -0.0  225.0
-50.800   48.200    -0.0    -0.0     0.0     0.753   48.8   48.8     0.0    -0.0  225.0
-50.800   48.300     0.0    -0.0    -0.0     0.754   58.2  120.0     0.0    -0.0  135.0
-50.800   48.400    -0.0     0.0    -0.0     0.754   45.6   90.0     0.0    -0.0  135.0
-50.800   48.500     0.0     0.0     0.0     0.754   90.0   90.0     0.0     0.0   90.0
-50.800   48.600    -0.0     0.0    -0.0     0.755    6.8   90.0     0.0    -0.0  135.0
-50.800   48.700    -0.0    -0.0    -0.0     0.755  -25.7   40.8     0.0    -0.0  135.0
-50.800   48.800     0.0     0.0     0.0     0.756  129.2  211.4     0.0    -0.0   45.0
-50.800   48.900    -0.0     0.0    -0.0     0.756  165.6  131.0     0.0    -0.0  135.0
-50.800   49.000     0.0     0.0     0.0     0.757   90.0   90.0     0.0     0.0   90.0
-50.800   49.100    -0.0    -0.0     0.0     0.757   90.0   29.3     0.0    -0.0  225.0
-50.800   49.200    -0.0     0.0    -0.0     0.758  115.9   90.0     0.0    -0.0  135.0
-50.800   49.300     0.0     0.0    -0.0     0.758  150.2   90.0     0.0    -0.0  135.0
-50.800   49.400    -0.0     0.0     0.0     0.758   90.0  145.2     0.0    -0.0  225.0
-50.800   49.500     0.0     0.0     0.0     0.759   90.0   90.0     0.0     0.0   90.0
-50.800   49.600    -0.0    -0.0    -0.0     0.759  166.8   90.0     0.0    -0.0  135.0
-50.800   49.700    -0.0    -0.0     0.0     0.760   66.9   66.9     0.0    -0.0  225.0
-50.800   49.800     0.0     0.0    -0.0     0.760  167.6   90.0     0.0    -0.0  135.0
-50.800   49.900    -0.0    -0.0    -0.0     0.761  112.4  112.4     0.0    -0.0  135.0
-50.800   50.000     0.0     0.0     0.0     0.761   90.0   90.0     0.0     0.0   90.0
-50.800   50.100    -0.0     0.0     0.0     0.761   90.0  159.6     0.0    -0.0  225.0
-50.800   50.200    -0.0     0.0     0.0     0.762   61.0   19.3     0.0    -0.0  225.0
-50.800   50.300     0.0     0.0    -0.0     0.762  -32.3   44.1     0.0    -0.0  135.0
-50.800   50.400    -0.0    -0.0     0.0     0.763  111.0   25.4     0.0    -0.0  225.0
-50.800   50.500     0.0     0.0     0.0     0.763   90.0   90.0     0.0     0.0   90.0
-50.800   50.600    -0.0     0.0    -0.0     0.764    9.3   90.0     0.0    -0.0  135.0
-50.800   50.700    -0.0     0.0    -0.0     0.764  -11.2   41.0     0.0    -0.0  135.0
-50.800   50.800     0.0    -0.0    -0.0     0.765  192.0  146.2     0.0    -0.0  135.0
-50.800   50.900    -0.0     0.0     0.0     0.765   99.4   99.4     0.0    -0.0  225.0
-50.800   51.000     0.0     0.0     0.0     0.765   90.0   90.0     0.0     0.0   90.0
-50.800   51.100    -0.0     0.0    -0.0     0.766  159.8   71.9     0.0    -0.0  135.0
-50.800   51.200    -0.0    -0.0     0.0     0.766   26.4   26.4     0.0    -0.0  225.0
-50.800   51.300     0.0     0.0    -0.0     0.767  152.5  152.5     0.0    -0.0  135.0
-50.800   51.400    -0.0     0.0    -0.0     0.767   63.9   63.9     0.0    -0.0  135.0
-50.800   51.500     0.0     0.0     0.0     0.768   90.0   90.0     0.0     0.0   90.0
-50.800   51.600    -0.0    -0.0    -0.0     0.768   64.9   90.0     0.0    -0.0  135.0
-50.800   51.700    -0.0     0.0    -0.0     0.768  152.2   90.0     0.0    -0.0  135.0
-50.800   51.800     0.0     0.0    -0.0     0.769  173.8  173.8     0.0    -0.0  135.0
-50.800   51.900    -0.0     0.0     0.0     0.769   52.9  -19.4     0.0    -0.0  225.0
-50.800   52.000     0.0     0.0     0.0     0.770   90.0   90.0     0.0     0.0   90.0
-50.800   52.100    -0.0     0.0     0.0     0.770   90.0   51.1     0.0    -0.0  225.0
-50.800   52.200    -0.0     0.0    -0.0     0.771   47.5  127.2     0.0    -0.0  135.0
-50.800   52.300     0.0    -0.0     0.0     0.771   45.0  -26.7     0.0    -0.0   45.0
-50.800   52.400     0.0     0.0     0.0     0.771  109.6   28.6     0.0    -0.0   45.0
-50.800   52.500     0.0     0.0     0.0     0.772   90.0   90.0     0.0     0.0   90.0
-50.800   52.600     0.0    -0.0     0.0     0.772   96.4   24.4     0.0    -0.0   45.0
-50.800   52.700     0.0    -0.0     0.0     0.773   38.4    2.1     0.0    -0.0   45.0
-50.800   52.800    -0.0    -0.0     0.0     0.773  109.7  176.3     0.0    -0.0  225.0
-50.800   52.900     0.0     0.0    -0.0     0.773  168.2   90.0     0.0    -0.0  135.0
-50.800   53.000     0.0     0.0     0.0     0.774   90.0   90.0     0.0     0.0   90.0
-50.800   53.100     0.0    -0.0     0.0     0.774   86.9   43.3     0.0    -0.0   45.0
-50.800   53.200     0.0    -0.0    -0.0     0.775  112.2   90.0     0.0    -0.0  135.0
-50.800   53.300    -0.0     0.0    -0.0     0.775  142.2  142.2     0.0    -0.0  135.0
-50.800   53.400     0.0     0.0    -0.0     0.776  129.2   90.0     0.0    -0.0  135.0
-50.800   53.500     0.0     0.0     0.0     0.776   90.0   90.0     0.0     0.0   90.0
-50.800   53.600     0.0    -0.0    -0.0     0.776    5.4   90.0     0.0    -0.0  135.0
-50.800   53.700     0.0    -0.0    -0.0     0.777   23.6   59.2     0.0    -0.0  135.0
-50.800   53.800    -0.0     0.0    -0.0     0.777   29.6   29.6     0.0    -0.0  135.0
-50.800   53.900     0.0     0.0     0.0     0.778   38.0   38.0     0.0    -0.0   45.0
-50.800   54.000     0.0     0.0     0.0     0.778   90.0   90.0     0.0     0.0   90.0
-50.800   54.100     0.0    -0.0     0.0     0.778   90.0   16.5     0.0    -0.0   45.0
-50.800   54.200     0.0    -0.0     0.0     0.779   90.0  173.3     0.0    -0.0   45.0
-50.800   54.300     0.0    -0.0    -0.0     0.779   70.8   70.8     0.0    -0.0  135.0
-50.800   54.400     0.0     0.0    -0.0     0.780  124.6   65.1     0.0    -0.0  135.0
-50.800   54.500     0.0     0.0     0.0     0.780   90.0   90.0     0.0     0.0   90.0
-50.800   54.600     0.0    -0.0    -0.0     0.781  132.1  132.1     0.0    -0.0  135.0
-50.800   54.700     0.0     0.0     0.0     0.781   74.7    7.2     0.0    -0.0   45.0
-50.800   54.800     0.0     0.0     0.0     0.781   73.3   33.8     0.0    -0.0   45.0
-50.800   54.900     0.0     0.0    -0.0     0.782   57.8   90.0     0.0    -0.0  135.0
-50.800   55.000     0.0     0.0     0.0     0.782   90.0   90.0     0.0     0.0   90.0
-50.800   55.100     0.0    -0.0     0.0     0.783   90.0    6.8     0.0    -0.0   45.0
-50.800   55.200     0.0    -0.0     0.0     0.783  103.8  103.8     0.0    -0.0   45.0
-50.800   55.300     0.0     0.0    -0.0     0.783   42.2   90.0     0.0    -0.0  135.0
-50.800   55.400     0.0    -0.0    -0.0     0.784  146.0  132.3     0.0    -0.0  135.0
-50.800   55.500     0.0     0.0     0.0     0.784   90.0   90.0     0.0     0.0   90.0
-50.700   22.000     0.0     0.0     0.0     0.655   90.0   90.0     0.0     0.0   90.0
-50.700   22.100     0.0     0.0     0.0     0.655   90.0   90.0     0.0     0.0   90.0
-50.700   22.200     0.0     0.0     0.0     0.656   90.0   90.0     0.0     0.0   90.0
-50.700   22.300     0.0     0.0     0.0     0.656   90.0   90.0     0.0     0.0   90.0
-50.700   22.400     0.0     0.0     0.0     0.656   90.0   90.0     0.0     0.0   90.0
-50.700   22.500     0.0     0.0     0.0     0.657   90.0   90.0     0.0     0.0   90.0
-50.700   22.600     0.0     0.0     0.0     0.657   90.0   90.0     0.0     0.0   90.0
-50.700   22.700     0.0     0.0     0.0     0.658   90.0   90.0     0.0     0.0   90.0
-50.700   22.800     0.0     0.0     0.0     0.658   90.0   90.0     0.0     0.0   90.0
-50.700   22.900     0.0     0.0     0.0     0.658   90.0   90.0     0.0     0.0   90.0
-50.700   23.000     0.0     0.0     0.0     0.659   90.0   90.0     0.0     0.0   90.0
-50.700   23.100     0.0     0.0     0.0     0.659   90.0   90.0     0.0     0.0   90.0
-50.700   23.200     0.0     0.0     0.0     0.660   90.0   90.0     0.0     0.0   90.0
-50.700   23.300     0.0     0.0     0.0     0.660   90.0   90.0     0.0     0.0   90.0
-50.700   23.400     0.0     0.0     0.0     0.660   90.0   90.0     0.0     0.0   90.0
-50.700   23.500     0.0     0.0     0.0     0.661   90.0   90.0     0.0     0.0   90.0
-50.700   23.600     0.0     0.0     0.0     0.661   90.0   90.0     0.0     0.0   90.0
-50.700   23.700     0.0     0.0     0.0     0.662   90.0   90.0     0.0     0.0   90.0
-50.700   23.800     0.0     0.0     0.0     0.662   90.0   90.0     0.0     0.0   90.0
-50.700   23.900     0.0     0.0     0.0     0.662   90.0   90.0     0.0     0.0   90.0
-50.700   24.000     0.0     0.0     0.0     0.663   90.0   90.0     0.0     0.0   90.0
-50.700   24.100     0.0     0.0     0.0     0.663   90.0   90.0     0.0     0.0   90.0
-50.700   24.200     0.0     0.0     0.0     0.663   90.0   90.0     0.0     0.0   90.0
-50.700   24.300     0.0     0.0     0.0     0.664   90.0   90.0     0.0     0.0   90.0
-50.700   24.400     0.0     0.0     0.0     0.664   90.0   90.0     0.0     0.0   90.0
-50.700   24.500     0.0     0.0     0.0     0.665   90.0   90.0     0.0     0.0   90.0
-50.700   24.600     0.0     0.0     0.0     0.665   90.0   90.0     0.0     0.0   90.0
-50.700   24.700     0.0     0.0     0.0     0.665   90.0   90.0     0.0     0.0   90.0
-50.700   24.800     0.0     0.0     0.0     0.666   90.0   90.0     0.0     0.0   90.0
-50.700   24.900     0.0     0.0     0.0     0.666   90.0   90.0     0.0     0.0   90.0
-50.700   25.000     0.0     0.0     0.0     0.667   90.0   90.0     0.0     0.0   90.0
-50.700   25.100     0.0     0.0     0.0     0.667   90.0   90.0     0.0     0.0   90.0
-50.700   25.200     0.0     0.0     0.0     0.667   90.0   90.0     0.0     0.0   90.0
-50.700   25.300     0.0     0.0     0.0     0.668   90.0   90.0     0.0     0.0   90.0
-50.700   25.400     0.0     0.0     0.0     0.668   90.0   90.0     0.0     0.0   90.0
-50.700   25.500     0.0     0.0     0.0     0.669   90.0   90.0     0.0     0.0   90.0
-50.700   25.600     0.0     0.0     0.0     0.669   90.0   90.0     0.0     0.0   90.0
-50.700   25.700     0.0     0.0     0.0     0.669   90.0   90.0     0.0     0.0   90.0
-50.700   25.800     0.0     0.0     0.0     0.670   90.0   90.0     0.0     0.0   90.0
-50.700   25.900     0.0     0.0     0.0     0.670   90.0   90.0     0.0     0.0   90.0
-50.700   26.000     0.0     0.0     0.0     0.670   90.0   90.0     0.0     0.0   90.0
-50.700   26.100     0.0     0.0     0.0     0.671   90.0   90.0     0.0     0.0   90.0
-50.700   26.200     0.0     0.0     0.0     0.671   90.0   90.0     0.0     0.0   90.0
-50.700   26.300     0.0     0.0     0.0     0.672   90.0   90.0     0.0     0.0   90.0
-50.700   26.400     0.0     0.0     0.0     0.672   90.0   90.0     0.0     0.0   90.0
-50.700   26.500     0.0     0.0     0.0     0.672   90.0   90.0     0.0     0.0   90.0
-50.700   26.600     0.0     0.0     0.0     0.673   90.0   90.0     0.0     0.0   90.0
-50.700   26.700     0.0     0.0     0.0     0.673   90.0   90.0     0.0     0.0   90.0
-50.700   26.800     0.0     0.0     0.0     0.674   90.0   90.0     0.0     0.0   90.0
-50.700   26.900     0.0     0.0     0.0     0.674   90.0   90.0     0.0     0.0   90.0
-50.700   27.000     0.0     0.0     0.0     0.674   90.0   90.0     0.0     0.0   90.0
-50.700   27.100     0.0     0.0     0.0     0.675   90.0   90.0     0.0     0.0   90.0
-50.700   27.200     0.0     0.0     0.0     0.675   90.0   90.0     0.0     0.0   90.0
-50.700   27.300     0.0     0.0     0.0     0.675   90.0   90.0     0.0     0.0   90.0
-50.700   27.400     0.0     0.0     0.0     0.676   90.0   90.0     0.0     0.0   90.0
-50.700   27.500     0.0     0.0     0.0     0.676   90.0   90.0     0.0     0.0   90.0
-50.700   27.600     0.0     0.0     0.0     0.677   90.0   90.0     0.0     0.0   90.0
-50.700   27.700     0.0     0.0     0.0     0.677   90.0   90.0     0.0     0.0   90.0
-50.700   27.800     0.0     0.0     0.0     0.677   90.0   90.0     0.0     0.0   90.0
-50.700   27.900     0.0     0.0     0.0     0.678   90.0   90.0     0.0     0.0   90.0
-50.700   28.000     0.0     0.0     0.0     0.678   90.0   90.0     0.0     0.0   90.0
-50.700   28.100     7.6     3.6   -13.3    -0.141    8.1   73.4    19.0    -7.8  130.7
-50.700   28.200     8.4    15.9   -28.3    -1.160   16.4   81.2    40.7   -16.4  138.8
-50.700   28.300     2.3    36.7   -40.1    -2.073   24.9   88.3    63.1   -24.1  146.6
-50.700   28.400   -10.7    62.9   -43.7    -2.574   33.6   96.5    83.2   -31.1  155.0
-50.700   28.500   -30.7    87.9   -34.3    -2.357   42.3  107.6    97.2   -39.9  165.0
-50.700   28.600   -72.3   106.0   -33.5    -2.150   39.8  119.6   112.1   -78.4  169.7
-50.700   28.700   -96.3   112.9   -35.6    -1.399   37.7  123.4   118.8  -102.2  170.6
-50.700   28.800  -102.8   106.9   -39.5    -0.440   35.2  124.2   114.1  -110.0  169.7
-50.700   28.900   -91.7    91.4   -44.0     0.390  212.1  122.2   101.4  -101.7  167.2
-50.700   29.000   -63.0    75.0   -48.2     0.753   29.6  115.5    90.1   -78.2  162.5
-50.700   29.100   -53.5    62.6   -49.1     0.721   26.6  113.2    80.6   -71.4  159.9
-50.700   29.200   -45.1    52.0   -46.2     0.586   24.7  111.7    70.5   -63.6  158.2
-50.700   29.300   -37.9    44.3   -41.4     0.377   24.0  110.8    61.5   -55.1  157.4
-50.700   29.400   -31.8    38.9   -36.3     0.124   24.1  110.1    54.2   -47.1  157.1
-50.700   29.500   -26.9    34.2   -32.7    -0.141   23.8  109.2    48.4   -41.1  156.5
-50.700   29.600   -18.4    29.3   -25.3    -0.191   26.2  107.1    40.2   -29.3  156.7
-50.700   29.700   -11.8    26.4   -28.3    -0.938   23.2  100.8    41.4   -26.8  152.0
-50.700   29.800    -7.1    26.3   -37.6    -2.017   18.7   95.2    50.7   -31.5  147.0
-50.700   29.900    -4.2    28.8   -49.0    -3.067   16.2   92.5    64.0   -39.5  144.3
-50.700   30.000    -3.2    32.8   -58.5    -3.726   15.6   91.6    76.0   -46.4  143.6
-50.700   30.100     6.0    40.0   -78.5    -4.523   14.4   87.8   103.3   -57.4  141.1
-50.700   30.200    11.4    47.9   -79.1    -3.809   17.2   85.8   110.8   -51.5  141.5
-50.700   30.300    12.8    51.1   -65.9    -2.210   22.0   84.2   100.6   -36.7  143.1
-50.700   30.400    10.2    46.6   -44.9    -0.350   29.0   83.1    76.9   -20.0  146.0
-50.700   30.500     3.6    34.4   -21.9     1.145   40.1   85.0    45.7    -7.8  152.6
-50.700   30.600     7.7    19.0   -18.8     1.038   29.8   77.0    32.9    -6.3  143.4
-50.700   30.700     9.3     7.0   -12.8     0.940   17.2   67.6    21.0    -4.6  132.4
-50.700   30.800     8.6     0.6    -6.1     0.848    2.8   53.9    11.9    -2.7  118.3
-50.700   30.900     5.5    -0.7    -1.1     0.759  -11.8   31.6     5.7    -0.9   99.9
-50.700   31.000     0.0     0.0     0.0     0.670   90.0   90.0     0.0     0.0   90.0
-50.700   31.100    -0.0     0.0    -0.0     0.671   82.4   82.4     0.0    -0.0  176.0
-50.700   31.200    -0.0    -0.0     0.0     0.671   66.3   66.3     0.0    -0.0   74.1
-50.700   31.300     0.0     0.0    -0.0     0.672  205.2  128.6     0.0    -0.0  149.9
-50.700   31.400     0.0     0.0    -0.0     0.672   60.3  112.3     0.0    -0.0  118.0
-50.700   31.500     0.0     0.0     0.0     0.673   90.0   90.0     0.0     0.0   90.0
-50.700   31.600     0.0    -0.0     0.0     0.673  126.2  194.4     0.0    -0.0   76.5
-50.700   31.700     0.0    -0.0    -0.0     0.674  126.0   56.9     0.0    -0.0   91.7
-50.700   31.800     0.0    -0.0     0.0     0.674  121.5   49.8     0.0    -0.0   78.6
-50.700   31.900    -0.0     0.0     0.0     0.675  131.0   49.0     0.0    -0.0  180.0
-50.700   32.000     0.0     0.0     0.0     0.675   90.0   90.0     0.0     0.0   90.0
-50.700   32.100    -0.0     0.0    -0.0     0.676   68.2  110.7     0.0    -0.0  179.6
-50.700   32.200    -0.0    -0.0    -0.0     0.676  178.7  128.9     0.0    -0.0  149.9
-50.700   32.300     0.0     0.0     0.0     0.677  144.3  144.3     0.0    -0.0  199.2
-50.700   32.400    -0.0    -0.0    -0.0     0.677  117.9   64.4    -0.0    -0.0   91.2
-50.700   32.500     0.0     0.0     0.0     0.678   90.0   90.0     0.0     0.0   90.0
-50.700   32.600    -0.0    -0.0    -0.0     0.678   24.4   88.7     0.0    -0.0  133.8
-50.700   32.700    -0.0    -0.0     0.0     0.679  112.9   33.1     0.0    -0.0   61.6
-50.700   32.800    -0.0     0.0     0.0     0.679   39.5  -21.0     0.0    -0.0  188.1
-50.700   32.900    -0.0    -0.0    -0.0     0.680  116.6  116.6     0.0    -0.0  112.4
-50.700   33.000     0.0     0.0     0.0     0.680   90.0   90.0     0.0     0.0   90.0
-50.700   33.100    -0.0     0.0    -0.0     0.681   25.1   91.6     0.0    -0.0  159.6
-50.700   33.200     0.0     0.0    -0.0     0.681   22.7   22.7     0.0     0.0  144.0
-50.700   33.300    -0.0    -0.0     0.0     0.682   83.5    5.5     0.0    -0.0  223.2
-50.700   33.400    -0.0     0.0    -0.0     0.682  177.5   90.7     0.0    -0.0  141.6
-50.700   33.500     0.0     0.0     0.0     0.683   90.0   90.0     0.0     0.0   90.0
-50.700   33.600    -0.0     0.0    -0.0     0.683   49.2  105.8     0.0    -0.0  169.5
-50.700   33.700     0.0    -0.0     0.0     0.684  158.3  186.3     0.0    -0.0   86.8
-50.700   33.800    -0.0     0.0    -0.0     0.684   98.8   98.8     0.0    -0.0  176.3
-50.700   33.900    -0.0    -0.0    -0.0     0.685  170.4  170.4    -0.0    -0.0  131.6
-50.700   34.000     0.0     0.0     0.0     0.685   90.0   90.0     0.0     0.0   90.0
-50.700   34.100    -0.0    -0.0     0.0     0.686  102.5  188.3     0.0    -0.0  222.5
-50.700   34.200     0.0    -0.0     0.0     0.686   59.0   17.5     0.0    -0.0   73.5
-50.700   34.300    -0.0     0.0    -0.0     0.687   66.8   66.8     0.0    -0.0  157.6
-50.700   34.400     0.0    -0.0    -0.0     0.687  155.6   87.1     0.0    -0.0  118.2
-50.700   34.500     0.0     0.0     0.0     0.688   90.0   90.0     0.0     0.0   90.0
-50.700   34.600    -0.0     0.0    -0.0     0.688   44.4   85.9     0.0    -0.0  165.1
-50.700   34.700    -0.0    -0.0     0.0     0.689   89.2   80.2    -0.0    -0.0   68.7
-50.700   34.800     0.0     0.0    -0.0     0.689   42.2   42.2     0.0     0.0  129.9
-50.700   34.900    -0.0     0.0    -0.0     0.690   -7.3   54.2     0.0    -0.0  171.9
-50.700   35.000     0.0     0.0     0.0     0.690   90.0   90.0     0.0     0.0   90.0
-50.700   35.100    -0.0     0.0    -0.0     0.691   21.1   21.1     0.0    -0.0  157.1
-50.700   35.200    -0.0    -0.0     0.0     0.691   62.6  -10.1    -0.0    -0.0  198.8
-50.700   35.300     0.0    -0.0     0.0     0.692   62.3   62.3     0.0    -0.0   61.3
-50.700   35.400     0.0     0.0    -0.0     0.692  189.7  167.9     0.0    -0.0   91.9
-50.700   35.500     0.0     0.0     0.0     0.693   90.0   90.0     0.0     0.0   90.0
-50.700   35.600    -0.0     0.0     0.0     0.693  100.5  100.5     0.0    -0.0  187.3
-50.700   35.700     0.0    -0.0     0.0     0.694  100.1   37.1     0.0    -0.0   58.4
-50.700   35.800     0.0     0.0     0.0     0.694   86.2  123.7     0.0     0.0  217.8
-50.700   35.900     0.0    -0.0    -0.0     0.695  145.9   71.0     0.0    -0.0  109.5
-50.700   36.000     0.0     0.0     0.0     0.695   90.0   90.0     0.0     0.0   90.0
-50.700   36.100     0.0    -0.0    -0.0     0.696  185.2  103.8     0.0    -0.0  113.8
-50.700   36.200     0.0    -0.0    -0.0     0.696  165.4   91.3     0.0    -0.0  118.0
-50.700   36.300     0.0     0.0     0.0     0.697  174.0  174.0     0.0     0.0   79.6
-50.700   36.400     0.0    -0.0     0.0     0.697   84.3   19.8     0.0    -0.0   59.2
-50.700   36.500     0.0     0.0     0.0     0.698   90.0   90.0     0.0     0.0   90.0
-50.700   36.600    -0.0    -0.0     0.0     0.698   16.3   16.3     0.0    -0.0   59.9
-50.700   36.700     0.0    -0.0    -0.0     0.699  -19.2   48.6     0.0    -0.0  110.0
-50.700   36.800     0.0    -0.0    -0.0     0.699  -23.9   50.4     0.0    -0.0  119.4
-50.700   36.900     0.0     0.0    -0.0     0.700   25.2   65.7     0.0    -0.0  134.6
-50.700   37.000     0.0     0.0     0.0     0.700   90.0   90.0     0.0     0.0   90.0
-50.700   37.100     0.0     0.0     0.0     0.701  145.5  145.5     0.0     0.0  183.7
-50.700   37.200     0.0    -0.0     0.0     0.701   99.2   13.2     0.0    -0.0   61.4
-50.700   37.300    -0.0     0.0     0.0     0.702   58.9  127.9     0.0    -0.0  185.2
-50.700   37.400     0.0     0.0    -0.0     0.702  151.3   92.0     0.0    -0.0  134.3
-50.700   37.500     0.0     0.0     0.0     0.703   90.0   90.0     0.0     0.0   90.0
-50.700   37.600     0.0     0.0    -0.0     0.703   68.9   68.9     0.0     0.0  160.6
-50.700   37.700     0.0     0.0     0.0     0.704  127.7  186.0     0.0    -0.0   49.4
-50.700   37.800     0.0     0.0     0.0     0.704   72.3  145.5     0.0    -0.0  217.1
-50.700   37.900    -0.0     0.0    -0.0     0.705  201.1  129.9     0.0    -0.0  164.4
-50.700   38.000     0.0     0.0     0.0     0.705   90.0   90.0     0.0     0.0   90.0
-50.700   38.100    -0.0    -0.0    -0.0     0.706   14.9   14.9     0.0    -0.0  126.5
-50.700   38.200     0.0     0.0    -0.0     0.706   83.4   83.4     0.0     0.0   90.9
-50.700   38.300    -0.0     0.0     0.0     0.706   94.3   94.3     0.0    -0.0  182.1
-50.700   38.400    -0.0    -0.0     0.0     0.707   72.5   72.5     0.0    -0.0   71.1
-50.700   38.500     0.0     0.0     0.0     0.707   90.0   90.0     0.0     0.0   90.0
-50.700   38.600    -0.0     0.0    -0.0     0.708  201.6  154.0     0.0    -0.0  174.9
[truncated: 20,888,121 more chars]
